# Supplementary material for: Rigid geometry solves “curse of dimensionality” effects in clustering methods: An application to omics data
Source: PLoS One. 2017 Jun 14;12(6):e0179180. doi: 10.1371/journal.pone.0179180 (PMC5470695; doi:10.1371/journal.pone.0179180)
Supplement: S1 Table — Sheet 1, unused values for LC/MS in HEK-293; Sheet 2, raw signal intensities for expression array in Saccharomyces cerevisiae [17]; Sheet 3, raw induction factor values of Escherichia coli in [18]. Please also see the legend of Figs 1A, 6A and 7A. (XLSX) [file pone.0179180.s002.xlsx]

## Sheet: Sheet1
Name	fresh 1	fresh2	fresh 3	1 h 1	1 h 2	on-on 1	on-on 2	2 yrs 1	2yrs 2	2 yrs 3	3 yrs
10 kDa heat shock protein, mitochondrial OS=Homo sapiens GN=HSPE1 PE=1 SV=2	8.37	6.88	7.68	9.63	0.72	2.41	4	29.33	7.69	2	11.4
116 kDa U5 small nuclear ribonucleoprotein component OS=Homo sapiens GN=EFTUD2 PE=1 SV=1	46.2	21.18	40.43	46.99	32.5	20.07	40.06	1.86	14.13	30.04	30.43
14-3-3 protein beta/alpha OS=Homo sapiens GN=YWHAB PE=1 SV=3	8	4.93	3.52	12.12	4.02	5.6	10	4	9.58	5.14	4.13
14-3-3 protein epsilon OS=Homo sapiens GN=YWHAE PE=1 SV=1	41.7	23.9	39.87	38.15	36.64	30.94	43.01	7.94	15.58	32.06	36.56
14-3-3 protein eta OS=Homo sapiens GN=YWHAH PE=1 SV=4	8.2	8.14	3.01	5.83	4.97	3.76	6.56	18.13	5.3	1.49	6.99
14-3-3 protein gamma OS=Homo sapiens GN=YWHAG PE=1 SV=2	3.75	4.03	8.21	7.81	7.27	6.58	2.48	3.01	12	11.5	1.59
14-3-3 protein zeta/delta OS=Homo sapiens GN=YWHAZ PE=1 SV=1	26.19	30.18	26.04	21.36	30.07	20.28	24.05	26.95	25.06	40.96	16.81
2-oxoglutarate dehydrogenase, mitochondrial OS=Homo sapiens GN=OGDH PE=1 SV=3	5.66	4.25	4.66	4.93	2.02	0.07	2.15	2.77	8.17	2	0.39
2',3'-cyclic-nucleotide 3'-phosphodiesterase OS=Homo sapiens GN=CNP PE=1 SV=2	9.94	4.36	8.12	9.37	5.46	0.91	5.67	1.1	3.05	9.68	1.43
26S protease regulatory subunit 10B OS=Homo sapiens GN=PSMC6 PE=1 SV=1	19.22	21.47	15.47	17.33	16.15	10.69	20.94	3.61	24.35	19.28	20.13
26S protease regulatory subunit 4 OS=Homo sapiens GN=PSMC1 PE=1 SV=1	19.04	8.49	17.05	17.09	20.36	12.48	21.21	0.14	2.02	12.34	12.28
26S protease regulatory subunit 6A OS=Homo sapiens GN=PSMC3 PE=1 SV=3	22	22.99	16.13	14.88	14.08	8.7	15.63	18.05	16.4	16.66	15.71
26S protease regulatory subunit 6B OS=Homo sapiens GN=PSMC4 PE=1 SV=2	18.09	20.38	22.59	18.72	13.92	10.6	16.96	2.33	18.1	14.43	10.27
26S protease regulatory subunit 7 OS=Homo sapiens GN=PSMC2 PE=1 SV=3	19.72	19.46	18.97	23.53	18.24	11.31	32.19	14.61	16.32	18.05	22.07
26S protease regulatory subunit 8 OS=Homo sapiens GN=PSMC5 PE=1 SV=1	28.04	22.53	26.77	26.47	22.82	13.82	16.43	7.44	4.04	24.02	19.02
26S proteasome non-ATPase regulatory subunit 1 OS=Homo sapiens GN=PSMD1 PE=1 SV=2	33.26	26.65	35.05	33.39	30	27.69	42.15	2	8.21	26.2	25.36
26S proteasome non-ATPase regulatory subunit 12 OS=Homo sapiens GN=PSMD12 PE=1 SV=3	17.17	5.18	15.68	18.12	11.33	14.14	16.32	6	6.35	12.84	14.26
26S proteasome non-ATPase regulatory subunit 13 OS=Homo sapiens GN=PSMD13 PE=1 SV=2	23.68	6.71	19.53	23.9	25.89	17.7	27.89	0.43	4.72	23.47	16.51
26S proteasome non-ATPase regulatory subunit 2 OS=Homo sapiens GN=PSMD2 PE=1 SV=3	42.74	29.35	35.25	48.28	28.22	33.35	46.32	19.86	14.73	31.94	33.45
26S proteasome non-ATPase regulatory subunit 3 OS=Homo sapiens GN=PSMD3 PE=1 SV=2	25.94	11.27	23.2	18.51	24.33	21.56	25.07	0.4	6.15	18.24	18.4
26S proteasome non-ATPase regulatory subunit 6 OS=Homo sapiens GN=PSMD6 PE=1 SV=1	13	13.16	14.16	14.12	13.68	14.64	14.32	4.05	4.99	9.74	5.42
3-hydroxyacyl-CoA dehydrogenase type-2 OS=Homo sapiens GN=HSD17B10 PE=1 SV=3	13.83	12.96	21.83	14.06	18.08	18.21	18.04	6.43	6.68	18.13	13.17
3-hydroxybutyrate dehydrogenase type 2 OS=Homo sapiens GN=BDH2 PE=1 SV=2	2	2	2	2	2	2	2	6	3.59	2	2.18
3-ketoacyl-CoA thiolase, mitochondrial OS=Homo sapiens GN=ACAA2 PE=1 SV=2	9.12	7.52	10.69	14.36	6.32	4.77	14.65	10.4	12.03	7.3	5.68
3-mercaptopyruvate sulfurtransferase OS=Homo sapiens GN=MPST PE=1 SV=3	5.96	6	8.15	4.9	6.15	4	4.06	8.43	9.01	4.54	2.44
3'(2'),5'-bisphosphate nucleotidase 1 OS=Homo sapiens GN=BPNT1 PE=1 SV=1	4.74	0.22	2.5	4.75	2.23	0.74	2.91	3.8	2	2.76	5.09
39S ribosomal protein L14, mitochondrial OS=Homo sapiens GN=MRPL14 PE=1 SV=1	1.07	1.18	1.42	2	1.66	0.26	2	0.29	2	0.95	2
39S ribosomal protein L19, mitochondrial OS=Homo sapiens GN=MRPL19 PE=1 SV=2	4	1.34	2.61	5.74	2.25	0.45	3.09	2	2	3.29	3.52
4-trimethylaminobutyraldehyde dehydrogenase OS=Homo sapiens GN=ALDH9A1 PE=1 SV=3	15.82	4.02	8.07	11.95	13.38	0.09	6.03	5.04	4.38	10.57	8
40S ribosomal protein S10 OS=Homo sapiens GN=RPS10 PE=1 SV=1	6	4.46	10.01	6.9	10	8.04	10	6.86	8.14	6.42	10
40S ribosomal protein S11 OS=Homo sapiens GN=RPS11 PE=1 SV=3	7.07	3.07	5.81	6.81	8.92	0.05	8.1	15.71	2.52	6.97	8.41
40S ribosomal protein S13 OS=Homo sapiens GN=RPS13 PE=1 SV=2	16.87	12.01	14.36	15.13	13.76	6.63	12.65	13.84	6.61	16.42	13.85
40S ribosomal protein S14 OS=Homo sapiens GN=RPS14 PE=1 SV=3	10.05	14.88	10.04	8	9.89	8.24	12	20.56	14	10.06	11.37
40S ribosomal protein S15 OS=Homo sapiens GN=RPS15 PE=1 SV=2	4.9	7.82	5.72	5.21	4.09	2	7.09	2.78	5.28	7.36	0.45
40S ribosomal protein S15a OS=Homo sapiens GN=RPS15A PE=1 SV=2	15.88	11.27	13.93	11.59	14.72	10.77	10.19	8	6.27	14.68	13.16
40S ribosomal protein S16 OS=Homo sapiens GN=RPS16 PE=1 SV=2	18	13.72	16.31	15.91	15.68	14.52	15.93	10	11.74	19.85	14
40S ribosomal protein S18 OS=Homo sapiens GN=RPS18 PE=1 SV=3	17.86	16.04	12.02	14.22	13.75	11.59	12.6	8.2	10.09	21.94	11.98
40S ribosomal protein S19 OS=Homo sapiens GN=RPS19 PE=1 SV=2	11.64	12.06	11.59	10.46	11.74	8.89	14.2	31.22	16.13	9.6	13.58
40S ribosomal protein S2 OS=Homo sapiens GN=RPS2 PE=1 SV=2	26.07	18.58	20.67	23.22	21.37	18.21	26	23.47	15.39	24.5	27.11
40S ribosomal protein S20 OS=Homo sapiens GN=RPS20 PE=1 SV=1	6.25	5	3.83	8.03	4	4	6.03	5.05	4.05	4.01	6
40S ribosomal protein S23 OS=Homo sapiens GN=RPS23 PE=1 SV=3	4	2.01	4.02	4	4.45	2	6	18.12	6.46	2.17	4
40S ribosomal protein S25 OS=Homo sapiens GN=RPS25 PE=1 SV=1	10	9.51	8.5	7.89	12	6.41	8.04	7.71	3.31	10.18	7.95
40S ribosomal protein S26 OS=Homo sapiens GN=RPS26 PE=1 SV=3	7.37	5.39	8	8	8	5.31	8	6.81	4.16	7.52	7.21
40S ribosomal protein S3 OS=Homo sapiens GN=RPS3 PE=1 SV=2	28.68	27.77	32.97	30	28.68	20.91	26.29	13.8	18	27.22	26.03
40S ribosomal protein S30 OS=Homo sapiens GN=FAU PE=1 SV=1	2	2	2	2	2	0.53	2	4.15	2	2	2
40S ribosomal protein S3a OS=Homo sapiens GN=RPS3A PE=1 SV=2	21.59	24.91	20.67	22.42	22.11	10.62	21.77	31.49	20.96	21.63	18.55
40S ribosomal protein S4, X isoform OS=Homo sapiens GN=RPS4X PE=1 SV=2	34.21	23.9	27.73	32.51	29.85	18.33	34.13	16.86	18.72	33.41	28.47
40S ribosomal protein S5 OS=Homo sapiens GN=RPS5 PE=1 SV=4	15.71	12.23	16.22	17.34	20.77	9.04	16.97	38.97	17.34	20.5	12.97
40S ribosomal protein S6 OS=Homo sapiens GN=RPS6 PE=1 SV=1	14.89	10.39	11.89	18	14.27	6.02	10.35	38.24	10.99	12.8	11.52
40S ribosomal protein S7 OS=Homo sapiens GN=RPS7 PE=1 SV=1	18.24	14.49	14.27	16.77	14.15	9.86	16.35	20.02	10.02	19.17	13.49
40S ribosomal protein S8 OS=Homo sapiens GN=RPS8 PE=1 SV=2	22.97	16.52	13.03	19.6	15.45	14.27	15.01	25.68	15.31	22.37	13.5
40S ribosomal protein S9 OS=Homo sapiens GN=RPS9 PE=1 SV=3	15.8	8.11	12.75	15.57	13.4	13.1	13.49	0.54	4.21	16.75	16.56
40S ribosomal protein SA OS=Homo sapiens GN=RPSA PE=1 SV=4	30.64	20.6	32.01	32.01	34.58	37.77	34.56	26.67	20.1	30.44	26.6
5'-3' exoribonuclease 2 OS=Homo sapiens GN=XRN2 PE=1 SV=1	12.95	10.02	9.78	14.5	8.36	5.97	8.36	0.84	6.83	6.65	0.05
6-phosphofructokinase type C OS=Homo sapiens GN=PFKP PE=1 SV=2	37.89	17.21	22.29	34.23	30.02	22.31	34.71	8.79	12.44	32.78	26.97
6-phosphofructokinase, liver type OS=Homo sapiens GN=PFKL PE=1 SV=6	13.4	2.25	4.8	10.43	14.61	6.1	12.36	2.11	5.08	16.66	13.32
6-phosphogluconate dehydrogenase, decarboxylating OS=Homo sapiens GN=PGD PE=1 SV=3	34.08	29.59	36.48	28.41	39.18	30.8	34.89	17.86	27.58	32.64	20.04
6-phosphogluconolactonase OS=Homo sapiens GN=PGLS PE=1 SV=2	9.38	11.44	3.62	6.83	13.28	2	4.91	0.1	5.95	14	7.8
60 kDa heat shock protein, mitochondrial OS=Homo sapiens GN=HSPD1 PE=1 SV=2	92.41	118.03	97.02	92.88	95.01	74.21	84.96	170.96	120.62	102.77	87.09
60S acidic ribosomal protein P0 OS=Homo sapiens GN=RPLP0 PE=1 SV=1	30	25.09	28.74	29.47	34.35	31.87	36.2	11.59	15.1	30.36	23.01
60S ribosomal protein L10 OS=Homo sapiens GN=RPL10 PE=1 SV=4	1.57	6.97	9.66	11.11	10.92	8.02	13.03	18.89	15.72	20.1	11.88
60S ribosomal protein L10a OS=Homo sapiens GN=RPL10A PE=1 SV=2	18.19	16.08	14.91	12.87	14.65	9.2	14.9	26.15	15.73	14.85	17.79
60S ribosomal protein L11 OS=Homo sapiens GN=RPL11 PE=1 SV=2	17.29	8.82	6.01	4.03	10	5.24	6.08	10.21	8.54	12	4.71
60S ribosomal protein L12 OS=Homo sapiens GN=RPL12 PE=1 SV=1	4	8.26	10.3	8.29	10	12.95	12	16.63	9.28	16	12.03
60S ribosomal protein L13 OS=Homo sapiens GN=RPL13 PE=1 SV=4	12.09	22.02	19.28	20.62	18.6	9.81	15.8	37.57	23.98	21.69	13.53
60S ribosomal protein L13a OS=Homo sapiens GN=RPL13A PE=1 SV=2	17.49	7.2	9.76	13.43	12.49	11.47	12.87	8.86	5.67	17.04	13.76
60S ribosomal protein L14 OS=Homo sapiens GN=RPL14 PE=1 SV=4	14.92	8.65	7.22	8	10	5.5	8	16.67	6.23	7.93	8.06
60S ribosomal protein L15 OS=Homo sapiens GN=RPL15 PE=1 SV=2	7.85	7.33	11.46	12.44	15.01	7.91	15.46	8.17	8.08	16.24	10.75
60S ribosomal protein L17 OS=Homo sapiens GN=RPL17 PE=1 SV=3	12.04	11.84	10.1	9.92	12.77	4	14.03	26	10	13.63	9.82
60S ribosomal protein L18 OS=Homo sapiens GN=RPL18 PE=1 SV=2	12.73	4.15	8.39	12.32	14.57	6.06	8.06	18	4.19	13.04	15.89
60S ribosomal protein L19 OS=Homo sapiens GN=RPL19 PE=1 SV=1	7.55	2.71	2.49	8	2.15	3.83	4	22.16	9.68	3.1	5.87
60S ribosomal protein L21 OS=Homo sapiens GN=RPL21 PE=1 SV=2	7.88	6	6	8	6	3.63	6.01	15.25	9.8	8.03	6.02
60S ribosomal protein L22 OS=Homo sapiens GN=RPL22 PE=1 SV=2	6.05	5.96	8	10	8.1	6.27	7.92	10.2	6	9.98	6
60S ribosomal protein L23 OS=Homo sapiens GN=RPL23 PE=1 SV=1	8	8.34	7.55	9.92	8.97	4.03	8	13.39	13.52	12	10.35
60S ribosomal protein L23a OS=Homo sapiens GN=RPL23A PE=1 SV=1	10	8.12	10.1	12.61	9.39	4.01	11.05	17.64	8.46	11.19	10.73
60S ribosomal protein L24 OS=Homo sapiens GN=RPL24 PE=1 SV=1	14.27	10.01	8	8.01	9.77	8.32	9.73	28.31	12.04	11.03	7.73
60S ribosomal protein L26 OS=Homo sapiens GN=RPL26 PE=1 SV=1	0	6.02	4.56	7.36	6.19	1.13	7.88	0	5.83	7.19	0
60S ribosomal protein L27 OS=Homo sapiens GN=RPL27 PE=1 SV=2	11.56	9	11.44	11.39	12.26	8.17	11.84	14.47	7.38	9.91	7.66
60S ribosomal protein L27a OS=Homo sapiens GN=RPL27A PE=1 SV=2	12.7	9.68	9.91	10	8.35	4.04	10	16.43	8.48	10	5.38
60S ribosomal protein L29 OS=Homo sapiens GN=RPL29 PE=1 SV=2	4.78	4.58	6	4.15	4.3	14.94	4	28.88	8.5	4	4.85
60S ribosomal protein L3 OS=Homo sapiens GN=RPL3 PE=1 SV=2	25.69	12.47	21.6	28.91	27.48	2.02	27.55	18.32	14	29.46	23.63
60S ribosomal protein L31 OS=Homo sapiens GN=RPL31 PE=1 SV=1	6.79	4.48	5.96	6.01	6	1.89	6.86	15.61	7.11	5.96	4.03
60S ribosomal protein L34 OS=Homo sapiens GN=RPL34 PE=1 SV=3	0.68	0.71	1.61	0.79	1.25	1.63	1.36	17.94	4.2	3.37	2.57
60S ribosomal protein L35 OS=Homo sapiens GN=RPL35 PE=1 SV=2	8.84	6	7.24	8.4	8	4.72	6.02	12.21	6	8	7.12
60S ribosomal protein L36 OS=Homo sapiens GN=RPL36 PE=1 SV=3	9.89	6.01	6.11	10	6.45	3.03	8	18.35	6.14	7.08	7.92
60S ribosomal protein L4 OS=Homo sapiens GN=RPL4 PE=1 SV=5	44.04	33.5	43.87	44.57	44.24	40.24	41.99	60.09	35.08	49.84	43.78
60S ribosomal protein L5 OS=Homo sapiens GN=RPL5 PE=1 SV=3	19.13	21.14	19.8	20.01	18.94	16.04	19.94	41.33	28	25.86	21.43
60S ribosomal protein L6 OS=Homo sapiens GN=RPL6 PE=1 SV=3	27.52	22.22	20.98	29.51	26.08	18.61	23.3	32.31	24.08	29.22	21.36
60S ribosomal protein L7 OS=Homo sapiens GN=RPL7 PE=1 SV=1	35.25	23.2	34.86	34.02	36.4	20.52	32.84	23.9	15.68	37.51	26.06
60S ribosomal protein L7a OS=Homo sapiens GN=RPL7A PE=1 SV=2	28.16	17.64	34.92	32.55	36.13	19.37	30.61	33.1	15.84	36.35	32.99
60S ribosomal protein L8 OS=Homo sapiens GN=RPL8 PE=1 SV=2	15.18	12.4	13.89	17.01	15.14	4	11.03	41.23	11.66	18.32	9.78
60S ribosomal protein L9 OS=Homo sapiens GN=RPL9 PE=1 SV=1	8.06	8.02	11.37	12	10.05	9.09	13.96	10.18	7.7	12.19	12.1
78 kDa glucose-regulated protein OS=Homo sapiens GN=HSPA5 PE=1 SV=2	60.04	67.13	56.27	53.87	53.93	41.43	54.74	66.03	66.16	50.45	54.77
A-kinase anchor protein 12 OS=Homo sapiens GN=AKAP12 PE=1 SV=4	29.49	18.99	23.96	23.15	31.29	20.69	36.85	7.59	10.11	22.67	17.53
Abl interactor 1 OS=Homo sapiens GN=ABI1 PE=1 SV=4	0.4	2.36	2.98	2.35	2.55	1.06	7.6	3.31	4	1.11	0.07
Acetolactate synthase-like protein OS=Homo sapiens GN=ILVBL PE=1 SV=2	4	2	4.21	5.02	5.53	2.45	4.01	0.34	2	4.01	1.8
Acetyl-CoA acetyltransferase, cytosolic OS=Homo sapiens GN=ACAT2 PE=1 SV=2	21.62	19.81	22.02	27.16	26.08	14.72	18.05	20.21	23.81	18.98	14.88
Acetyl-CoA acetyltransferase, mitochondrial OS=Homo sapiens GN=ACAT1 PE=1 SV=1	26.52	18.89	17.48	26.26	14.73	7.68	17.78	26.61	14.57	18.83	20.01
Acidic leucine-rich nuclear phosphoprotein 32 family member A OS=Homo sapiens GN=ANP32A PE=1 SV=1	26.35	17.07	38.17	31.8	28.46	13.39	31.21	22.85	30.5	27.29	28.28
Aconitate hydratase, mitochondrial OS=Homo sapiens GN=ACO2 PE=1 SV=2	4	2	76.6	2	2	4	4	79.09	2	4	2
Actin-related protein 2 OS=Homo sapiens GN=ACTR2 PE=1 SV=1	4.3	0.05	3.86	4.91	3.53	2.72	0.49	0.06	2.83	4.07	3.48
Actin-related protein 2/3 complex subunit 4 OS=Homo sapiens GN=ARPC4 PE=1 SV=3	12.16	8.06	11.27	12	12.64	6.67	8.02	2.02	2	12.03	4.77
Actin, cytoplasmic 1 OS=Homo sapiens GN=ACTB PE=1 SV=1	84.09	93.79	2	89.58	93.25	98.6	77.52	4	83.99	99.26	69.8
Actin, cytoplasmic 2 OS=Homo sapiens GN=ACTG1 PE=1 SV=1	8	8	10	10	16	12.03	11.25	3.44	8.13	12	8.7
Activator of 90 kDa heat shock protein ATPase homolog 1 OS=Homo sapiens GN=AHSA1 PE=1 SV=1	16.07	2.61	16.6	23.36	17.47	3.18	17.26	3.46	4	17.48	7.9
Acyl-coenzyme A thioesterase 9, mitochondrial OS=Homo sapiens GN=ACOT9 PE=1 SV=2	12	12.75	14	14	14	10.04	10.77	4.56	10.23	13.31	6.04
Adenine phosphoribosyltransferase OS=Homo sapiens GN=APRT PE=1 SV=2	30.34	19.56	23.98	19.53	22.05	16.26	22.98	12.59	14.96	24.38	24
Adenosylhomocysteinase OS=Homo sapiens GN=AHCY PE=1 SV=4	14	19.24	15.4	14.07	10.12	2.43	8.44	31.87	22.43	13.97	8.83
Adenylate kinase 2, mitochondrial OS=Homo sapiens GN=AK2 PE=1 SV=2	30.54	18.08	22.29	31.41	27.08	19.47	29.69	7.65	12.07	20.17	8.83
Adenylosuccinate lyase OS=Homo sapiens GN=ADSL PE=1 SV=2	20.97	9.46	11.4	16.93	15.19	9.2	15.02	5.24	10.65	13.27	13.18
Adenylosuccinate synthetase isozyme 2 OS=Homo sapiens GN=ADSS PE=1 SV=3	30.44	27.91	29.15	39.81	34.95	19.36	29.38	12.81	17.36	23.33	22.6
Adenylyl cyclase-associated protein 1 OS=Homo sapiens GN=CAP1 PE=1 SV=5	43.75	26.04	15.46	54.2	16.04	47.17	10.2	18.55	33.74	10.14	12.03
ADP/ATP translocase 2 OS=Homo sapiens GN=SLC25A5 PE=1 SV=7	14.4	8.44	53.06	18.42	48.92	17.77	38.82	10.1	10.3	41.76	38.08
ADP/ATP translocase 3 OS=Homo sapiens GN=SLC25A6 PE=1 SV=4	6.06	7.19	2.62	2	2	4.05	2.18	8.46	6.32	1.09	2.09
Afadin OS=Homo sapiens GN=MLLT4 PE=1 SV=3	6.83	4.24	4	3.85	6.4	2.79	4	6	5.8	6.01	4
Aflatoxin B1 aldehyde reductase member 2 OS=Homo sapiens GN=AKR7A2 PE=1 SV=3	7.55	8	3.11	5.34	5.33	1.51	8.29	10	7.17	3.59	3.33
AH receptor-interacting protein OS=Homo sapiens GN=AIP PE=1 SV=2	6.55	12.07	6.26	8.23	9.35	5.25	17.62	9.47	6.24	9.68	4.84
Alanine--tRNA ligase, cytoplasmic OS=Homo sapiens GN=AARS PE=1 SV=2	1.25	9.43	10.77	5.78	8.12	6	0.49	10.09	10.2	11.28	6
Alanine--tRNA ligase, mitochondrial OS=Homo sapiens GN=AARS2 PE=1 SV=1	7.13	8.17	2.77	6.55	3.92	1.02	3.69	7.09	13.98	12.05	7.56
Alcohol dehydrogenase [NADP(+)] OS=Homo sapiens GN=AKR1A1 PE=1 SV=3	4	2.01	6	6	5.34	6	2	2.03	2.01	6.07	2
Aldehyde dehydrogenase family 16 member A1 OS=Homo sapiens GN=ALDH16A1 PE=1 SV=2	12.57	2.04	17.53	19.06	19.88	2.63	21.47	0.39	4.1	14.19	14.68
Aldehyde dehydrogenase, mitochondrial OS=Homo sapiens GN=ALDH2 PE=1 SV=2	13.81	1.18	8.05	13.3	8	0.4	10.51	3.34	2.02	9.6	15.87
Aldose reductase OS=Homo sapiens GN=AKR1B1 PE=1 SV=3	36.71	30.85	37.67	56.72	43.65	18.91	45.11	11.16	28.33	30.51	43.07
Alpha-actinin-4 OS=Homo sapiens GN=ACTN4 PE=1 SV=2	4.88	4.92	8.26	7.74	5.27	4.26	6.25	4.39	6.71	8.15	2.58
Alpha-adducin OS=Homo sapiens GN=ADD1 PE=1 SV=2	20.6	7.85	21.9	24.97	24.98	5.97	22.27	8	10.4	24.36	19.6
Alpha-aminoadipic semialdehyde dehydrogenase OS=Homo sapiens GN=ALDH7A1 PE=1 SV=5	12.05	15.64	17.75	16.75	14.06	10.13	18.14	6.08	11.55	12.7	8.96
Alpha-centractin OS=Homo sapiens GN=ACTR1A PE=1 SV=1	77.92	98.66	85.22	78.59	85.84	79.16	76.08	125.29	90.05	100.87	76.24
Alpha-enolase OS=Homo sapiens GN=ENO1 PE=1 SV=2	4	6	5.68	6	6	2.02	4.03	0.05	2.66	6	2
Alpha-soluble NSF attachment protein OS=Homo sapiens GN=NAPA PE=1 SV=3	4.45	4.02	1.35	6.05	1.14	3.29	8	3.46	2.01	0.83	1.54
Alpha-taxilin OS=Homo sapiens GN=TXLNA PE=1 SV=3	4.49	5.44	5.14	4.3	4.29	4	2.42	5.56	7.02	8.1	4.03
Amidophosphoribosyltransferase OS=Homo sapiens GN=PPAT PE=1 SV=1	8.21	6.05	4.01	10.19	4	0.23	4	6.21	7.61	2	4.03
Aminoacyl tRNA synthase complex-interacting multifunctional protein 1 OS=Homo sapiens GN=AIMP1 PE=1 SV=2	15.29	9.41	10.56	16.13	10.6	8.97	10.62	2.88	7.91	12.23	14.24
Aminopeptidase B OS=Homo sapiens GN=RNPEP PE=1 SV=2	18.1	15.16	8.38	16.64	19.16	6.51	18.87	10.79	10.16	17.33	19.86
Annexin A1 OS=Homo sapiens GN=ANXA1 PE=1 SV=2	40.01	26.84	38.95	40.75	34.35	19.05	35.51	4	10.12	36.03	28.26
Annexin A2 OS=Homo sapiens GN=ANXA2 PE=1 SV=2	28.87	23.41	25.18	31.51	29.03	33.16	26.84	7.71	27.16	31.87	26.09
Annexin A5 OS=Homo sapiens GN=ANXA5 PE=1 SV=2	25.52	2.19	12.44	17.31	10.68	4.65	9.95	4.38	5.06	9.72	6.13
AP-1 complex subunit beta-1 OS=Homo sapiens GN=AP1B1 PE=1 SV=2	8.05	2.79	5.43	5.85	6	5.03	5.53	2.11	3.46	4.86	5.18
AP-3 complex subunit delta-1 OS=Homo sapiens GN=AP3D1 PE=1 SV=1	19.72	7.13	16.62	24.57	20.42	8.29	12.52	6.05	4.47	18.46	11.42
Apoptosis inhibitor 5 OS=Homo sapiens GN=API5 PE=1 SV=3	2	4	6	2	4	4	6	5.72	6	4	4
Apoptosis regulator BAX OS=Homo sapiens GN=BAX PE=1 SV=1	29.21	22.12	22.4	27.12	18.05	9.34	22.17	17.69	18.42	13.33	18.34
Apoptosis-inducing factor 1, mitochondrial OS=Homo sapiens GN=AIFM1 PE=1 SV=1	29.59	13.26	28.47	29.4	24.36	21.55	29.25	4.67	5.32	16.36	23.86
Arginine--tRNA ligase, cytoplasmic OS=Homo sapiens GN=RARS PE=1 SV=2	11.87	10.72	10.88	14.22	13.41	8.84	12.07	1.4	6.21	5.51	6.11
Asparagine--tRNA ligase, cytoplasmic OS=Homo sapiens GN=NARS PE=1 SV=1	20.31	18.02	24.22	19.59	20.24	11.81	17.49	6.87	12.58	15.7	11.13
Aspartate aminotransferase, cytoplasmic OS=Homo sapiens GN=GOT1 PE=1 SV=3	34.71	27.2	38.28	37.65	29.49	18.65	36.75	30.51	29.49	32.62	36.83
Aspartate aminotransferase, mitochondrial OS=Homo sapiens GN=GOT2 PE=1 SV=3	22.73	11.75	30.96	22.51	25.14	25.48	31.2	2.22	5.18	17.84	29.49
Aspartate--tRNA ligase, cytoplasmic OS=Homo sapiens GN=DARS PE=1 SV=2	12.08	8	13.37	14.01	14.26	10.29	18.76	2	4.36	14.81	15.87
Ataxin-2-like protein OS=Homo sapiens GN=ATXN2L PE=1 SV=2	4.01	6.67	5.59	2.31	2.98	0.83	3.79	7.46	4.87	4.01	0.09
ATP synthase subunit alpha, mitochondrial OS=Homo sapiens GN=ATP5A1 PE=1 SV=1	55.19	54.42	52.55	51.1	48.76	50.08	45.89	58.29	54.61	50.88	45.08
ATP synthase subunit beta, mitochondrial OS=Homo sapiens GN=ATP5B PE=1 SV=3	45.42	53	60.28	54.14	59.99	58.97	53.86	32	50.77	62.12	40.85
ATP synthase subunit gamma, mitochondrial OS=Homo sapiens GN=ATP5C1 PE=1 SV=1	14	4	11.26	14.28	11.66	3.59	12.16	4	4.13	4.74	11.19
ATP synthase subunit O, mitochondrial OS=Homo sapiens GN=ATP5O PE=1 SV=1	16.6	11.75	16.13	14.02	14	6.6	16	10.7	10.02	12.07	15.27
ATP-binding cassette sub-family E member 1 OS=Homo sapiens GN=ABCE1 PE=1 SV=1	15.94	10.38	16.07	16.32	12.22	11	29.38	2	2	11.07	9.53
ATP-binding cassette sub-family F member 1 OS=Homo sapiens GN=ABCF1 PE=1 SV=2	8.37	10.01	7.83	9.51	10.96	20.55	13.91	2.38	8.04	7.5	9.81
ATP-binding cassette sub-family F member 2 OS=Homo sapiens GN=ABCF2 PE=1 SV=2	9.2	8.24	4.2	9.05	1.53	6.01	10.7	2.03	6.73	4	2.65
ATP-citrate synthase OS=Homo sapiens GN=ACLY PE=1 SV=3	63.82	54.04	63.51	73.18	72.78	72.19	66.8	25.39	41.98	58.12	67.37
ATP-dependent RNA helicase A OS=Homo sapiens GN=DHX9 PE=1 SV=4	51.82	21.21	47.9	68.63	49.33	52.85	52.51	8.47	14.88	32.79	48.81
ATP-dependent RNA helicase DDX1 OS=Homo sapiens GN=DDX1 PE=1 SV=2	34.07	18.05	26.1	40.44	31.07	9.71	39.13	8.87	8.6	26.33	26.97
ATP-dependent RNA helicase DDX19A OS=Homo sapiens GN=DDX19A PE=1 SV=1	7.71	2.47	5.95	8	5.23	3.58	4.87	7.56	6	3.33	2.59
ATP-dependent RNA helicase DDX3X OS=Homo sapiens GN=DDX3X PE=1 SV=3	26.4	26.34	23.3	27.35	24.68	25.41	34.64	20.65	14.57	27.78	28.57
ATP-dependent RNA helicase DDX42 OS=Homo sapiens GN=DDX42 PE=1 SV=1	16.45	10.7	11.3	17.35	2.21	5.32	14.05	13.44	6.09	6.05	8.19
ATPase ASNA1 OS=Homo sapiens GN=ASNA1 PE=1 SV=2	6.59	6	3.88	8.37	4.07	4.27	10.23	2.16	5.47	4.01	2.46
ATPase family AAA domain-containing protein 3A OS=Homo sapiens GN=ATAD3A PE=1 SV=2	21.18	17.07	20.68	22.38	14.23	16.04	21.89	9.97	14.1	18.2	12.97
B-cell receptor-associated protein 31 OS=Homo sapiens GN=BCAP31 PE=1 SV=3	8.03	7.78	8	8	7.01	2.89	10	6.73	8	7.34	8.14
BAG family molecular chaperone regulator 2 OS=Homo sapiens GN=BAG2 PE=1 SV=1	5.11	4.11	8.22	8	2.26	2	6.43	1.12	2.02	6	2.09
BAG family molecular chaperone regulator 3 OS=Homo sapiens GN=BAG3 PE=1 SV=3	5.92	2.24	6.42	7.83	6.1	0.45	8.01	2	4	4.12	1.47
Band 4.1-like protein 2 OS=Homo sapiens GN=EPB41L2 PE=1 SV=1	12.24	10.93	2.87	13.05	6.9	5.33	26.81	18.89	14.88	7.35	14.91
Basigin OS=Homo sapiens GN=BSG PE=1 SV=2	7.49	8.93	11.48	7.64	9.6	2.3	8.81	2.08	4.37	9.89	7.11
Beta-hexosaminidase subunit beta OS=Homo sapiens GN=HEXB PE=1 SV=3	6.04	3.02	11.83	6.22	10.3	0.76	13.98	2.02	2.05	2.47	8.29
Bifunctional 3'-phosphoadenosine 5'-phosphosulfate synthase 1 OS=Homo sapiens GN=PAPSS1 PE=1 SV=2	7.09	2.81	3.41	5.47	2	2	5.08	3	6	5.44	3.1
Bifunctional coenzyme A synthase OS=Homo sapiens GN=COASY PE=1 SV=4	12.39	6.73	15.44	10.13	20.13	9.13	16.33	4.04	6	14.23	9.87
Bifunctional glutamate/proline--tRNA ligase OS=Homo sapiens GN=EPRS PE=1 SV=5	60.5	34.53	38.62	67.21	49.98	33.87	63.66	6.24	9.54	34.41	29.49
Bifunctional purine biosynthesis protein PURH OS=Homo sapiens GN=ATIC PE=1 SV=3	53.45	52.15	42.22	55.46	44.96	38.78	45.22	30.47	48.09	47.43	36.3
Biliverdin reductase A OS=Homo sapiens GN=BLVRA PE=1 SV=2	13.66	4.09	8.12	15.06	13.12	6	13.51	3.13	2	12.39	6.02
BTB/POZ domain-containing protein KCTD12 OS=Homo sapiens GN=KCTD12 PE=1 SV=1	8.95	15.64	18.55	6.76	5.67	11.62	9.12	7.85	15.33	21.51	14.58
Bystin OS=Homo sapiens GN=BYSL PE=1 SV=3	9.67	10.05	7.08	12.11	7.21	9.37	7.63	3.77	3.85	2.56	6.72
C-1-tetrahydrofolate synthase, cytoplasmic OS=Homo sapiens GN=MTHFD1 PE=1 SV=3	44.48	41.76	42.04	42.69	39.19	37.38	45.76	35	47.03	43.04	40.3
C-Jun-amino-terminal kinase-interacting protein 4 OS=Homo sapiens GN=SPAG9 PE=1 SV=4	14.59	8.63	15.49	14.89	12.18	7.77	9.66	8.51	10.52	12.83	7.25
CAD protein OS=Homo sapiens GN=CAD PE=1 SV=3	51.47	36.79	45.64	55.59	54.15	47.97	58.18	8.25	22.47	37.27	32.08
Calcium homeostasis endoplasmic reticulum protein OS=Homo sapiens GN=CHERP PE=1 SV=3	3.68	8	6.08	4.06	4.09	0.05	7.28	4.17	4	6.06	2.32
Calcium-binding mitochondrial carrier protein Aralar2 OS=Homo sapiens GN=SLC25A13 PE=1 SV=2	22.05	6.04	12.02	24.91	13.83	12.87	19.1	3.28	6.67	10.18	16.35
Calcyclin-binding protein OS=Homo sapiens GN=CACYBP PE=1 SV=2	18.01	13.59	13.93	18	17.53	5.59	12	7.87	13.66	18.57	16.01
Calmodulin OS=Homo sapiens GN=CALM1 PE=1 SV=2	4.24	8	5.57	8	6.02	2.8	4.01	7.44	5.64	6.09	4.43
Calnexin OS=Homo sapiens GN=CANX PE=1 SV=2	32.14	33.3	41.16	31.84	39.66	23.43	34.71	24.47	21.94	34.3	32.29
Calpain-1 catalytic subunit OS=Homo sapiens GN=CAPN1 PE=1 SV=1	4.18	4	4.9	5.05	4.66	5.45	7.26	0.09	4	7.54	5.02
Calreticulin OS=Homo sapiens GN=CALR PE=1 SV=1	26.97	23.97	27.12	27.66	20.44	14.05	34.54	10.11	17.11	27.45	26.4
Calumenin OS=Homo sapiens GN=CALU PE=1 SV=2	3.21	2.07	9.23	6	2.02	0.08	6.07	8.39	3.2	5.48	0.06
cAMP-dependent protein kinase type I-alpha regulatory subunit OS=Homo sapiens GN=PRKAR1A PE=1 SV=1	4.8	2.79	2.04	9.12	2.07	2.35	2.01	2	2	5.79	3.38
cAMP-dependent protein kinase type II-alpha regulatory subunit OS=Homo sapiens GN=PRKAR2A PE=1 SV=2	6	6.84	6.41	10	4.6	2.55	2.68	4.2	6.57	6	5.77
Caprin-1 OS=Homo sapiens GN=CAPRIN1 PE=1 SV=2	15.16	9.08	13.24	13.74	14.9	9.11	14.95	6.01	6	13.62	10.66
Carboxypeptidase D OS=Homo sapiens GN=CPD PE=1 SV=2	11.75	4.44	15.7	18.45	11.95	5.23	16.91	3.78	7.83	4.22	12.53
Casein kinase II subunit alpha 3 OS=Homo sapiens GN=CSNK2A3 PE=1 SV=2	10.11	8	4	0	6	4	10.91	0	4	0	3.02
Catalase OS=Homo sapiens GN=CAT PE=1 SV=3	10	7.7	5.81	10	6	4.75	2.05	9.48	10.01	2.24	6
Catenin alpha-1 OS=Homo sapiens GN=CTNNA1 PE=1 SV=1	14.82	15.29	19.43	24.27	14.84	6.5	23.57	25.97	15.97	9.54	14.35
Catenin beta-1 OS=Homo sapiens GN=CTNNB1 PE=1 SV=1	8.3	2.34	2.54	4.04	3.51	1.74	2.11	2.75	4.09	0.01	3.21
Catenin delta-1 OS=Homo sapiens GN=CTNND1 PE=1 SV=1	11.85	5.11	6.1	11.49	4.66	5.74	9.89	6.55	11.28	2	2.91
Cathepsin D OS=Homo sapiens GN=CTSD PE=1 SV=1	15.29	12.11	19.27	17.99	15.64	6	14.49	9.78	12.07	18.79	11.37
Cation-independent mannose-6-phosphate receptor OS=Homo sapiens GN=IGF2R PE=1 SV=3	8.71	2.32	4.48	10.32	5.27	4.49	8.17	3.15	4.55	3.28	9.44
CCR4-NOT transcription complex subunit 1 OS=Homo sapiens GN=CNOT1 PE=1 SV=2	8.13	1.37	8.21	10.46	11.65	2.54	14.63	2	2.44	3.5	9.42
Cell cycle and apoptosis regulator protein 2 OS=Homo sapiens GN=CCAR2 PE=1 SV=2	23.16	4.1	16.63	18.47	17.58	6.29	15.36	2.56	2	16.41	11.7
Cell division control protein 42 homolog OS=Homo sapiens GN=CDC42 PE=1 SV=2	6.72	6.11	7.24	7.92	10.05	4.01	12	9.28	4	4.05	8.65
Cellular nucleic acid-binding protein OS=Homo sapiens GN=CNBP PE=1 SV=1	4.16	4.11	3.8	5.83	0.46	2	8	7.53	5.62	3.68	1.28
Chitinase domain-containing protein 1 OS=Homo sapiens GN=CHID1 PE=1 SV=1	6.49	1.89	4.42	8.04	8	4.04	6.03	2.01	2.1	4	0.1
Chloride intracellular channel protein 1 OS=Homo sapiens GN=CLIC1 PE=1 SV=4	16.68	9.21	5.44	13.89	6.46	2.47	12.28	6.62	9.13	6.64	8.45
Chloride intracellular channel protein 4 OS=Homo sapiens GN=CLIC4 PE=1 SV=4	4.72	0.68	6.46	7.68	7.62	0.09	6.98	4	2.01	2.69	4.16
Chromodomain-helicase-DNA-binding protein 4 OS=Homo sapiens GN=CHD4 PE=1 SV=2	27.55	10.92	20.02	27.69	20.33	17.45	29.07	6.36	6.39	15.22	8.39
Citrate synthase, mitochondrial OS=Homo sapiens GN=CS PE=1 SV=2	29.32	17.51	34.43	32.8	35.17	21.6	37.24	8.1	18.67	32.72	27.5
Clathrin heavy chain 1 OS=Homo sapiens GN=CLTC PE=1 SV=5	109.14	67.04	106.84	106.52	117.66	137.57	131.05	25.36	44.43	99.84	108.17
Clathrin interactor 1 OS=Homo sapiens GN=CLINT1 PE=1 SV=1	6	4.29	3.85	4	6.1	2.77	6.64	2	2	4	4.74
Cleavage and polyadenylation specificity factor subunit 5 OS=Homo sapiens GN=NUDT21 PE=1 SV=1	8	6.04	4.01	9.52	1.75	0.2	2.13	4	2	1.54	9.01
Cleavage and polyadenylation specificity factor subunit 6 OS=Homo sapiens GN=CPSF6 PE=1 SV=2	13.25	6.04	12.28	14.28	9.63	4.45	13.33	10.02	6.43	8.08	12.77
Cleavage and polyadenylation specificity factor subunit 7 OS=Homo sapiens GN=CPSF7 PE=1 SV=1	2.46	2	6	6	7.82	0.67	12.04	2.15	4.17	8.06	4.51
Cleavage stimulation factor subunit 2 OS=Homo sapiens GN=CSTF2 PE=1 SV=1	0.28	13.85	7.55	9.04	5	6.04	6.52	9.59	10.09	4.02	0.17
Clustered mitochondria protein homolog OS=Homo sapiens GN=CLUH PE=1 SV=2	5.89	4.78	2.64	2.55	2.21	5.69	3.24	0.07	1.54	1.32	0.54
Coatomer subunit alpha OS=Homo sapiens GN=COPA PE=1 SV=2	45.74	24.9	38.93	34.8	37.77	48.29	60.23	10.66	27.03	40.98	39.1
Coatomer subunit beta OS=Homo sapiens GN=COPB1 PE=1 SV=3	24.38	9.18	22.8	30.77	22.54	24.18	40.95	2	4	14.03	21.29
Coatomer subunit beta' OS=Homo sapiens GN=COPB2 PE=1 SV=2	17.3	7.44	16.04	16.77	11.82	16.5	27.93	0.58	3.2	5.56	18.1
Coatomer subunit delta OS=Homo sapiens GN=ARCN1 PE=1 SV=1	23.34	8.75	16.01	24.53	13.57	5.37	24.35	5.49	7.3	9.07	14.55
Coatomer subunit gamma-1 OS=Homo sapiens GN=COPG1 PE=1 SV=1	28	20.09	25.56	34.07	28.82	14.42	18.84	2.63	18.71	24.35	11.69
Cofilin-1 OS=Homo sapiens GN=CFL1 PE=1 SV=3	17.62	14.25	13.95	21.16	18.79	10.06	22.02	34.58	19.82	20	15.62
Coiled-coil and C2 domain-containing protein 1A OS=Homo sapiens GN=CC2D1A PE=1 SV=1	11.31	18.49	12.44	15.21	13.12	11.87	9.35	6.16	18.99	8.09	5.89
Cold shock domain-containing protein E1 OS=Homo sapiens GN=CSDE1 PE=1 SV=2	14.97	9.11	6.81	10.36	5.51	5.94	5.58	6.44	8.18	0.11	4.09
Complement component 1 Q subcomponent-binding protein, mitochondrial OS=Homo sapiens GN=C1QBP PE=1 SV=1	15.55	14	12.13	15.51	16	8	17.01	12.03	6.63	12	10.76
Condensin complex subunit 1 OS=Homo sapiens GN=NCAPD2 PE=1 SV=3	10.7	3.78	3.34	12.73	10.77	7.61	16.49	3.09	12	7.09	13.97
Condensin complex subunit 2 OS=Homo sapiens GN=NCAPH PE=1 SV=3	6.08	10.48	2.97	10.42	3.13	3.46	4	10.53	9.91	5.54	2.81
COP9 signalosome complex subunit 1 OS=Homo sapiens GN=GPS1 PE=1 SV=4	8.94	4	5.85	5.55	7.21	3.69	6.63	2	4	5.58	3.47
Copine-1 OS=Homo sapiens GN=CPNE1 PE=1 SV=1	8.8	9.34	8.96	10	7.87	8.49	10.43	2.03	6.41	7.89	2.86
Coronin-1C OS=Homo sapiens GN=CORO1C PE=1 SV=1	4.27	2.58	4.36	8.41	3.62	3.07	0.7	10.29	5.26	1.33	4.91
Coronin-7 OS=Homo sapiens GN=CORO7 PE=1 SV=2	8	4	8	4	8	6.79	6.69	3.64	5.64	8.01	7.93
Creatine kinase B-type OS=Homo sapiens GN=CKB PE=1 SV=1	33.92	30.35	26.03	28.28	33.54	35.89	32	37.32	31.87	45.56	31.54
CTP synthase 1 OS=Homo sapiens GN=CTPS1 PE=1 SV=2	20.28	12.17	23.54	24.62	20.52	13.25	27.09	2.32	8	17.59	14.32
CTP synthase 2 OS=Homo sapiens GN=CTPS2 PE=1 SV=1	13.27	7.37	4.91	14.83	13.01	0.39	6.88	0.16	6.93	9.89	20.53
Cullin-associated NEDD8-dissociated protein 1 OS=Homo sapiens GN=CAND1 PE=1 SV=2	66.95	47.35	54.58	57.24	69.37	64.23	70.21	11.42	31.07	60.29	60.78
Cyclin-dependent kinase 1 OS=Homo sapiens GN=CDK1 PE=1 SV=3	14.91	9.32	21.35	16	20.07	9.93	20.01	4.73	11.82	12.18	15.36
Cyclin-dependent kinase 4 OS=Homo sapiens GN=CDK4 PE=1 SV=2	8.14	5.26	2	5.8	4	0.06	2.01	2	2	3.38	4.58
Cysteine--tRNA ligase, cytoplasmic OS=Homo sapiens GN=CARS PE=1 SV=3	6.05	8.81	4.61	6.59	9.19	0.12	7.85	0.52	2	6.02	0.4
Cytochrome b-c1 complex subunit 1, mitochondrial OS=Homo sapiens GN=UQCRC1 PE=1 SV=3	27.22	21.85	17.1	32.03	16.35	11.53	19.32	12.92	14.1	13.49	10.32
Cytochrome b-c1 complex subunit 2, mitochondrial OS=Homo sapiens GN=UQCRC2 PE=1 SV=3	16.54	16.32	17.89	14.87	15.23	14.19	18	2	4.02	10.21	17.59
Cytochrome c oxidase subunit 2 OS=Homo sapiens GN=MT-CO2 PE=1 SV=1	8.97	7.36	10.96	12.33	11.51	15.02	14	2	6.06	14.02	9.83
Cytochrome c oxidase subunit 5A, mitochondrial OS=Homo sapiens GN=COX5A PE=1 SV=2	4.61	6	9.05	5.89	0.05	0.85	2.02	13.76	11.24	2.81	2.06
Cytochrome c oxidase subunit 6B1 OS=Homo sapiens GN=COX6B1 PE=1 SV=2	2	2	2	2	2	2	1.74	9.86	6.02	2	2
Cytoplasmic dynein 1 heavy chain 1 OS=Homo sapiens GN=DYNC1H1 PE=1 SV=5	162.09	78.34	155.98	165.02	151.02	134.87	171.66	20.61	45.17	159.44	147.89
Cytoplasmic dynein 1 light intermediate chain 1 OS=Homo sapiens GN=DYNC1LI1 PE=1 SV=3	8.36	5.7	5.68	8.01	5.42	0.98	2	6	5.51	2	2.12
Cytoplasmic FMR1-interacting protein 1 OS=Homo sapiens GN=CYFIP1 PE=1 SV=1	19.48	11.48	16.09	17.35	20.11	16.98	21.41	5.49	7.03	14.67	9.75
Cytoskeleton-associated protein 4 OS=Homo sapiens GN=CKAP4 PE=1 SV=2	22.35	33.81	23.69	22.31	21.66	16.63	28.55	33.38	41.37	22.76	28.28
Cytoskeleton-associated protein 5 OS=Homo sapiens GN=CKAP5 PE=1 SV=3	71.97	36.03	58.5	62.22	44.85	20.76	59.21	12.63	26.82	32.25	50.42
Cytosol aminopeptidase OS=Homo sapiens GN=LAP3 PE=1 SV=3	21.71	20.42	14.18	16.52	13.38	5.79	18.16	12.11	18.79	17.9	11.8
Cytosolic acyl coenzyme A thioester hydrolase OS=Homo sapiens GN=ACOT7 PE=1 SV=3	14	9.15	6	12	13.38	10.08	9.93	4	8.58	10.02	10.3
D-3-phosphoglycerate dehydrogenase OS=Homo sapiens GN=PHGDH PE=1 SV=4	28.78	25.16	28.51	29.38	37.31	21.53	37.24	31.34	25.12	24.16	30.53
dCTP pyrophosphatase 1 OS=Homo sapiens GN=DCTPP1 PE=1 SV=1	2.06	7.39	4	4	3.07	2	5.92	2	4	6	2
Delta-1-pyrroline-5-carboxylate synthase OS=Homo sapiens GN=ALDH18A1 PE=1 SV=2	45.57	45.58	40.82	42.13	44.18	35.99	40.77	15.49	27.25	34.16	39.75
Deoxyuridine 5'-triphosphate nucleotidohydrolase, mitochondrial OS=Homo sapiens GN=DUT PE=1 SV=4	2	1.23	1.54	2	2.82	2	2.02	12.33	4.55	2.09	4
Desmoplakin OS=Homo sapiens GN=DSP PE=1 SV=3	36.6	38.47	17.15	18.8	12.78	13.89	6.71	20.43	16.06	12.29	16.29
Dihydrolipoyl dehydrogenase, mitochondrial OS=Homo sapiens GN=DLD PE=1 SV=2	6	8.05	7.86	8.27	6	7.1	8.79	2.82	8	6.09	7.59
Dihydrolipoyllysine-residue acetyltransferase component of pyruvate dehydrogenase complex, mitochondrial OS=Homo sapiens GN=DLAT PE=1 SV=3	16.31	16.26	18.82	20.73	17.54	10.32	19.43	17.08	19.86	16.89	14.24
Dihydrolipoyllysine-residue succinyltransferase component of 2-oxoglutarate dehydrogenase complex, mitochondrial OS=Homo sapiens GN=DLST PE=1 SV=4	19.06	6.29	22.22	18.38	18.11	6	22.29	5.23	2.57	6.84	13.48
Dihydropyrimidinase-related protein 2 OS=Homo sapiens GN=DPYSL2 PE=1 SV=1	4.01	1.29	7.91	4.08	1.17	2.91	3.63	7.4	2.23	2.44	5.9
Dihydropyrimidinase-related protein 3 OS=Homo sapiens GN=DPYSL3 PE=1 SV=1	5.93	8.83	8.69	5.56	13.06	5.88	13.38	13.31	10.4	10.34	14.19
Dipeptidyl peptidase 3 OS=Homo sapiens GN=DPP3 PE=1 SV=2	12.46	4.81	6	11.75	10.11	2.09	12.02	3.08	11.89	14.99	12.4
DNA (cytosine-5)-methyltransferase 1 OS=Homo sapiens GN=DNMT1 PE=1 SV=2	6.3	6.03	6	7.52	6	4.04	9.19	4.1	7.45	6.02	8.55
DNA damage-binding protein 1 OS=Homo sapiens GN=DDB1 PE=1 SV=1	14.84	4.79	13.57	13.6	9.23	11.47	15.36	13.04	8.78	9.95	12.63
DNA mismatch repair protein Msh2 OS=Homo sapiens GN=MSH2 PE=1 SV=1	40.41	10.79	39.13	41.68	41.22	35.06	45.87	6.01	8.41	24.73	33.95
DNA mismatch repair protein Msh6 OS=Homo sapiens GN=MSH6 PE=1 SV=2	16.48	9.38	16.18	19.88	18.18	16.96	24.14	4.09	8.26	20.86	16.97
DNA polymerase delta catalytic subunit OS=Homo sapiens GN=POLD1 PE=1 SV=2	14.36	5.73	12.29	16.99	18.76	21.63	21.69	20.76	17.9	20.32	15.08
DNA replication licensing factor MCM2 OS=Homo sapiens GN=MCM2 PE=1 SV=4	14.88	4.63	15.51	16.96	12.96	12.22	11.87	6	5.01	10.68	13.02
DNA replication licensing factor MCM3 OS=Homo sapiens GN=MCM3 PE=1 SV=3	37.49	17.74	27.88	26.95	34.73	31.75	34.41	6.5	15.61	31.46	33.56
DNA replication licensing factor MCM4 OS=Homo sapiens GN=MCM4 PE=1 SV=5	42.8	26.42	38.1	40.49	46.81	29.03	53.33	18.58	30.5	46.64	41.06
DNA replication licensing factor MCM5 OS=Homo sapiens GN=MCM5 PE=1 SV=5	42.79	16.52	34.91	42.85	46.7	39.88	37.99	22.12	19.3	45.44	35.9
DNA replication licensing factor MCM6 OS=Homo sapiens GN=MCM6 PE=1 SV=1	33.89	14.01	24.24	26.66	34.54	28.3	35.84	10.81	14.52	31.76	44.77
DNA replication licensing factor MCM7 OS=Homo sapiens GN=MCM7 PE=1 SV=4	21.29	13.18	21.97	20.49	23.2	23.92	28.16	5.26	9.61	20.67	33.71
DNA-(apurinic or apyrimidinic site) lyase OS=Homo sapiens GN=APEX1 PE=1 SV=2	46.26	37.33	42.09	32.21	39.61	28.5	43.38	19.8	41.07	36.68	49.85
DNA-dependent protein kinase catalytic subunit OS=Homo sapiens GN=PRKDC PE=1 SV=3	193.04	80.07	230.23	196.25	237.75	201.07	254.97	55.65	76.02	212.49	228.19
DnaJ homolog subfamily A member 1 OS=Homo sapiens GN=DNAJA1 PE=1 SV=2	7.38	2	7.14	6.6	9.48	4	5.5	5.69	2	6.12	5.87
DnaJ homolog subfamily C member 7 OS=Homo sapiens GN=DNAJC7 PE=1 SV=2	10.01	12.01	8.01	12	12	5.71	14.01	13.6	9.9	8.64	4.96
Dolichyl-diphosphooligosaccharide--protein glycosyltransferase 48 kDa subunit OS=Homo sapiens GN=DDOST PE=1 SV=4	12.66	14.31	10.55	10.05	8.89	10.07	24.15	10.66	12.83	8.01	8.97
Dolichyl-diphosphooligosaccharide--protein glycosyltransferase subunit 1 OS=Homo sapiens GN=RPN1 PE=1 SV=1	13.31	10	19.15	19.39	16.17	12.45	17.78	0.09	5.06	16.01	13.61
Dolichyl-diphosphooligosaccharide--protein glycosyltransferase subunit 2 OS=Homo sapiens GN=RPN2 PE=1 SV=3	35.92	19.89	35.84	35.92	30.03	33.18	37.45	19.11	25.4	24.34	36.65
Dolichyl-diphosphooligosaccharide--protein glycosyltransferase subunit STT3A OS=Homo sapiens GN=STT3A PE=1 SV=2	14.21	16	20.52	18.01	23.94	32.49	30.56	6.61	6.94	24.82	13.89
Double-stranded RNA-specific adenosine deaminase OS=Homo sapiens GN=ADAR PE=1 SV=4	0.21	2.01	3.56	6.28	6.76	7.59	9.18	2.01	2	4.75	5.92
Dynactin subunit 1 OS=Homo sapiens GN=DCTN1 PE=1 SV=3	8.55	6.16	10.15	9.79	6.81	7.04	12.59	12.69	8.03	6	6.22
Dynactin subunit 2 OS=Homo sapiens GN=DCTN2 PE=1 SV=4	12.54	13.17	9.51	9.42	10.61	9.26	12.45	2.17	8.48	5.53	6.56
Dynamin-1-like protein OS=Homo sapiens GN=DNM1L PE=1 SV=2	20.19	11.58	12.2	17.62	12.19	4	16.28	4.86	14.01	10.38	12.49
E3 ubiquitin-protein ligase CHIP OS=Homo sapiens GN=STUB1 PE=1 SV=2	23.07	14.56	29.52	30.38	25.96	11.34	32.04	1.45	0.79	21.29	14.16
E3 ubiquitin-protein ligase HUWE1 OS=Homo sapiens GN=HUWE1 PE=1 SV=3	8.92	8.36	10.67	8.16	11.96	4	8.47	6.18	8.5	6.11	6.48
E3 ubiquitin-protein ligase TRIP12 OS=Homo sapiens GN=TRIP12 PE=1 SV=1	44.46	19.98	31.38	41.96	27.71	36.33	29.82	15.52	18.38	28.76	21.59
E3 ubiquitin-protein ligase UBR4 OS=Homo sapiens GN=UBR4 PE=1 SV=1	6.57	2.01	7.96	10.89	12.77	3.18	10.82	2.01	5	3.8	7.04
Early endosome antigen 1 OS=Homo sapiens GN=EEA1 PE=1 SV=2	19.33	7.39	7.03	17.8	7.29	20.46	17.15	0.09	1.35	2.12	7.63
Echinoderm microtubule-associated protein-like 4 OS=Homo sapiens GN=EML4 PE=1 SV=3	0.05	1.44	15.24	2.01	5.24	1.68	5.73	1.81	0.41	7.15	1.1
ELAV-like protein 1 OS=Homo sapiens GN=ELAVL1 PE=1 SV=2	3	2.01	3.8	2.01	2.04	2.39	2.02	11.2	4.13	1.7	1.83
Electron transfer flavoprotein subunit alpha, mitochondrial OS=Homo sapiens GN=ETFA PE=1 SV=1	10.23	6	13.98	16.06	7.18	2.1	13.68	6.01	7.06	6.09	12.5
Elongation factor 1-alpha 1 OS=Homo sapiens GN=EEF1A1 PE=1 SV=1	28.89	29.56	30.65	30	29.83	16	24.51	20.55	30.12	30.02	20
Elongation factor 1-beta OS=Homo sapiens GN=EEF1B2 PE=1 SV=3	61.21	62.1	79.34	69.97	86.13	72.03	72.96	71.92	43.45	86.22	63.78
Elongation factor 1-delta OS=Homo sapiens GN=EEF1D PE=1 SV=5	6.02	6.16	10.46	8.47	10.29	6	8.61	12.09	7.63	10.12	6
Elongation factor 1-gamma OS=Homo sapiens GN=EEF1G PE=1 SV=3	20.49	27.22	23.94	19.35	21.95	22.49	17.14	33.28	34.06	25.1	16.69
Elongation factor 2 OS=Homo sapiens GN=EEF2 PE=1 SV=4	24.17	29.98	34.69	25.37	31.1	37.87	31.57	13.65	20.33	26.95	24.59
Elongation factor Tu, mitochondrial OS=Homo sapiens GN=TUFM PE=1 SV=2	102.03	101.8	106.56	100.72	114.81	92.53	99.04	93.34	97.69	119.37	80.47
Emerin OS=Homo sapiens GN=EMD PE=1 SV=1	38.01	31.71	41.49	39.58	42.33	19.48	40.81	25.11	36.93	42.69	31.24
Endoplasmin OS=Homo sapiens GN=HSP90B1 PE=1 SV=1	7.7	1.26	5.92	6	5.66	8	5.43	7.45	7.36	6	2.36
Enhancer of mRNA-decapping protein 4 OS=Homo sapiens GN=EDC4 PE=1 SV=1	54.74	44.9	56.38	50.3	57.69	43.39	45.81	61.42	55.08	62.7	48.72
Enoyl-CoA delta isomerase 1, mitochondrial OS=Homo sapiens GN=ECI1 PE=1 SV=1	8.67	16.01	7.06	14.06	4	8.05	8.4	11.61	18.26	4	2.18
Enoyl-CoA hydratase, mitochondrial OS=Homo sapiens GN=ECHS1 PE=1 SV=4	4.22	5.28	10.17	6.43	11.35	6	9.91	8.17	4.59	6.37	4.09
Epsin-1 OS=Homo sapiens GN=EPN1 PE=1 SV=2	22.06	14.18	14	20.94	13.82	8.01	14.54	5.72	15.02	14.16	11.76
ER membrane protein complex subunit 8 OS=Homo sapiens GN=EMC8 PE=1 SV=1	13.51	11.52	10.95	13.45	15.11	2.18	17.41	6.01	13.11	12.34	11.08
Estradiol 17-beta-dehydrogenase 12 OS=Homo sapiens GN=HSD17B12 PE=1 SV=2	1.85	1.66	1.42	1.12	1.34	0.81	0.91	2	2	1.6	0.74
Eukaryotic initiation factor 4A-I OS=Homo sapiens GN=EIF4A1 PE=1 SV=1	20.8	5.1	16.89	22.34	16	13.32	15.44	0.86	4.15	12.21	13.83
Eukaryotic initiation factor 4A-II OS=Homo sapiens GN=EIF4A2 PE=1 SV=2	43.14	33.71	37.62	39.89	40.49	52.33	46.2	16.06	23.28	39.6	41.8
Eukaryotic initiation factor 4A-III OS=Homo sapiens GN=EIF4A3 PE=1 SV=4	2.37	2	2.01	4	5.7	3.54	4.02	2	2	4	2.08
Eukaryotic peptide chain release factor subunit 1 OS=Homo sapiens GN=ETF1 PE=1 SV=3	18.64	8.7	19.61	17.16	10.81	11.94	19.37	8.07	6	15.85	18.12
Eukaryotic translation elongation factor 1 epsilon-1 OS=Homo sapiens GN=EEF1E1 PE=1 SV=1	10.11	10	12.86	10.2	8.41	5.89	15.71	9.82	6.32	8.03	8.39
Eukaryotic translation initiation factor 2 subunit 1 OS=Homo sapiens GN=EIF2S1 PE=1 SV=3	6.01	6	8	8.01	8	0.88	6	4	3.13	6	4
Eukaryotic translation initiation factor 2A OS=Homo sapiens GN=EIF2A PE=1 SV=3	14.08	10	16.46	13.92	14.06	9.22	18.99	4	6.01	9.31	9.97
Eukaryotic translation initiation factor 3 subunit A OS=Homo sapiens GN=EIF3A PE=1 SV=1	7.03	6.81	2.4	11.83	6.06	2	5.66	2.69	6.04	4.76	2.78
Eukaryotic translation initiation factor 3 subunit B OS=Homo sapiens GN=EIF3B PE=1 SV=3	67.14	48.85	61.18	62.51	53.7	49.46	52.58	57.05	31.71	46.79	57.82
Eukaryotic translation initiation factor 3 subunit C OS=Homo sapiens GN=EIF3C PE=1 SV=1	36.08	15.79	37.74	30.54	28.96	28.62	39.35	8.02	9.75	28.39	21.61
Eukaryotic translation initiation factor 3 subunit D OS=Homo sapiens GN=EIF3D PE=1 SV=1	33.81	21.56	24.32	31.62	27.33	20.62	34.41	14.76	9.94	22.09	20.18
Eukaryotic translation initiation factor 3 subunit E OS=Homo sapiens GN=EIF3E PE=1 SV=1	18.43	20	18.76	20.24	25.37	15.71	18.07	14.74	9.11	22.05	13.37
Eukaryotic translation initiation factor 3 subunit F OS=Homo sapiens GN=EIF3F PE=1 SV=1	22.89	16	25.21	26.16	26.73	27.15	26.72	7.42	12.64	16.93	23.82
Eukaryotic translation initiation factor 3 subunit G OS=Homo sapiens GN=EIF3G PE=1 SV=2	18	6.1	18.33	16	15.68	17.41	13.96	4	2.4	16.28	10.79
Eukaryotic translation initiation factor 3 subunit H OS=Homo sapiens GN=EIF3H PE=1 SV=1	10	6.45	8	8.07	6.95	2	6.01	4.27	0.13	7.6	3.05
Eukaryotic translation initiation factor 3 subunit I OS=Homo sapiens GN=EIF3I PE=1 SV=1	12	3.85	11.6	15.7	12	2.74	15.67	2	2.01	14.07	7.8
Eukaryotic translation initiation factor 4 gamma 1 OS=Homo sapiens GN=EIF4G1 PE=1 SV=4	16.89	11.73	14.33	18	13.74	9.55	21.39	10.39	14.03	17.64	10.45
Eukaryotic translation initiation factor 4 gamma 3 OS=Homo sapiens GN=EIF4G3 PE=1 SV=2	39.13	35.74	48.66	45.43	46.36	39.35	64.23	45.4	31.34	41.62	39.32
Eukaryotic translation initiation factor 4B OS=Homo sapiens GN=EIF4B PE=1 SV=2	2.14	4.85	3.68	8.21	5.85	5.53	6.63	3.71	2.24	2.82	1.81
Eukaryotic translation initiation factor 4H OS=Homo sapiens GN=EIF4H PE=1 SV=5	5.28	6.53	7.73	4.27	5.23	6.2	6.46	7.5	3.86	11.08	3.15
Eukaryotic translation initiation factor 5 OS=Homo sapiens GN=EIF5 PE=1 SV=2	2.9	6	2.1	2	2	5.92	4	13.12	7.8	2	5.39
Eukaryotic translation initiation factor 5A-1 OS=Homo sapiens GN=EIF5A PE=1 SV=2	5.39	5.49	7.64	7.38	7.79	0.4	9.9	0.08	4.34	4.1	4.14
Eukaryotic translation initiation factor 5B OS=Homo sapiens GN=EIF5B PE=1 SV=4	17.19	10.05	15.36	17.16	14.13	11.25	16.51	8.05	3.31	10.43	14.04
Exportin-1 OS=Homo sapiens GN=XPO1 PE=1 SV=1	13.75	10.09	3.34	15.11	4.44	6.24	11.02	2.04	6	6.53	6.97
Exportin-2 OS=Homo sapiens GN=CSE1L PE=1 SV=3	39.39	9.81	38.03	45.59	41.54	37.74	54.58	2	13.03	33.05	44.02
Exportin-5 OS=Homo sapiens GN=XPO5 PE=1 SV=1	34.35	16.4	44.73	40.2	41.52	51.19	59.01	4.63	14.07	35.72	39.89
Extended synaptotagmin-1 OS=Homo sapiens GN=ESYT1 PE=1 SV=1	28.33	14.01	28.32	32.01	29.1	22.6	35.17	4.12	5.87	23.89	18.85
Ezrin OS=Homo sapiens GN=EZR PE=1 SV=4	16	14.1	12.47	20.74	16.04	14.95	14.34	6.32	9.54	16.38	7.47
F-actin-capping protein subunit alpha-1 OS=Homo sapiens GN=CAPZA1 PE=1 SV=3	20.1	8.62	17.19	4.56	14.33	0.87	26.58	15.18	6.02	11.09	20.33
F-actin-capping protein subunit beta OS=Homo sapiens GN=CAPZB PE=1 SV=4	5.2	5.98	8	6	6.35	3.46	6	8.02	8	4.44	6
FACT complex subunit SPT16 OS=Homo sapiens GN=SUPT16H PE=1 SV=1	44.42	29.43	14.95	34.89	17.42	10.31	20.04	41.12	38.52	18.3	31.56
Far upstream element-binding protein 1 OS=Homo sapiens GN=FUBP1 PE=1 SV=3	10.58	6.07	12.38	8.06	9.42	8.01	12.05	9.36	7.6	9.55	11.14
Far upstream element-binding protein 2 OS=Homo sapiens GN=KHSRP PE=1 SV=4	19.79	20.72	18.62	22.76	23.92	13.22	25.69	37.43	11.73	27.29	18.06
Fascin OS=Homo sapiens GN=FSCN1 PE=1 SV=3	37.55	38.63	38.16	39.14	37.99	30.23	39.58	57.99	50.33	36.36	30.55
Fatty acid synthase OS=Homo sapiens GN=FASN PE=1 SV=3	197.2	136.12	199.66	191.76	220.65	232.03	207.79	66.53	109.56	184.41	154.75
Filamin-A OS=Homo sapiens GN=FLNA PE=1 SV=4	20.08	10.92	23.87	26.11	23.25	11.13	22.51	8.11	17.38	15.06	21.35
Filamin-B OS=Homo sapiens GN=FLNB PE=1 SV=2	156.9	145	119.49	159.19	120.87	100.15	141.44	143.94	107.03	140.25	137.47
Filamin-C OS=Homo sapiens GN=FLNC PE=1 SV=3	30.25	10.74	14	37.2	17.33	8.16	33.33	12.94	24.79	22.52	19.41
Flap endonuclease 1 OS=Homo sapiens GN=FEN1 PE=1 SV=1	18.15	13.65	4.36	21.96	6.26	5.36	0.1	16.9	8.38	9.06	5.31
Four and a half LIM domains protein 1 OS=Homo sapiens GN=FHL1 PE=1 SV=4	17.81	7.56	10	18.06	10	6	10	8.43	0.2	8.36	9.48
Fragile X mental retardation syndrome-related protein 2 OS=Homo sapiens GN=FXR2 PE=1 SV=2	4	5.92	4	4	4	1.48	7.89	7.74	0.54	6	7.09
Fructose-bisphosphate aldolase A OS=Homo sapiens GN=ALDOA PE=1 SV=2	0.6	2	1.73	1.1	0.39	2.96	2	2	4.53	0.25	0.25
Galectin-3-binding protein OS=Homo sapiens GN=LGALS3BP PE=1 SV=1	43.59	44.66	47.54	45.63	49.13	45.54	51.48	73.48	44.48	48.16	43.16
General transcription factor 3C polypeptide 1 OS=Homo sapiens GN=GTF3C1 PE=1 SV=4	8.08	4.24	4.24	6.03	4.64	4.47	8.19	2.05	6.13	4.18	2.24
General transcription factor II-I OS=Homo sapiens GN=GTF2I PE=1 SV=2	2.01	7.43	4.41	4.47	2.26	2	2.06	5.73	2.67	1.17	2
General transcription factor IIF subunit 1 OS=Homo sapiens GN=GTF2F1 PE=1 SV=2	4.5	6.01	1.38	4.46	0.9	5.76	1.07	1.19	4	2	2.18
General vesicular transport factor p115 OS=Homo sapiens GN=USO1 PE=1 SV=2	29.1	16.59	23.13	32.33	22.89	16.75	25.6	4	8.08	21.16	27.97
Glucose-6-phosphate isomerase OS=Homo sapiens GN=GPI PE=1 SV=4	15.37	9.45	16.06	12.06	10.88	8.92	12.5	0.6	5.86	8.63	9.44
Glucosidase 2 subunit beta OS=Homo sapiens GN=PRKCSH PE=1 SV=2	30.54	8.04	37.23	31.05	38.81	16.62	31.23	13.41	6.14	31.44	17.76
Glutamate dehydrogenase 1, mitochondrial OS=Homo sapiens GN=GLUD1 PE=1 SV=2	12.48	18.4	16.04	12.57	9.95	6.39	10.38	12.45	14.06	8.6	12.66
Glutamine--tRNA ligase OS=Homo sapiens GN=QARS PE=1 SV=1	22.06	19.15	24.91	27.9	19.59	11.51	22.65	6.83	25.99	17.86	21.04
Glutathione S-transferase omega-1 OS=Homo sapiens GN=GSTO1 PE=1 SV=2	36.47	26.15	25.71	37.6	24.68	30.98	30.76	6.64	13.52	27.63	31.3
Glutathione S-transferase P OS=Homo sapiens GN=GSTP1 PE=1 SV=2	12.53	11.68	8.23	12.1	8.28	4.7	7.25	2.02	3.04	13.57	12.9
Glyceraldehyde-3-phosphate dehydrogenase OS=Homo sapiens GN=GAPDH PE=1 SV=3	22	14.98	16.03	22	22	11.57	18	8.17	17.22	23.04	16
Glycine--tRNA ligase OS=Homo sapiens GN=GARS PE=1 SV=3	65.12	5.3	63.06	73.65	76.71	1.33	64.87	49.96	5.69	74.13	59.64
GMP synthase [glutamine-hydrolyzing] OS=Homo sapiens GN=GMPS PE=1 SV=1	34.15	12.36	21.71	27.74	26.38	10	29.82	4.3	3.74	15.73	10.68
GTP-binding nuclear protein Ran OS=Homo sapiens GN=RAN PE=1 SV=3	5.8	4	4.45	1.39	5.14	6.81	13.28	2.98	3.24	1.7	0.2
GTPase-activating protein and VPS9 domain-containing protein 1 OS=Homo sapiens GN=GAPVD1 PE=1 SV=2	29.13	17.36	23.22	29.55	23.12	16.75	18.36	7.09	22.01	28.35	14.03
Guanine nucleotide-binding protein subunit beta-2-like 1 OS=Homo sapiens GN=GNB2L1 PE=1 SV=3	19.56	22.46	18.2	20.65	24.77	21.71	18	18.2	17.6	26.69	18.13
Guanine nucleotide-binding protein-like 1 OS=Homo sapiens GN=GNL1 PE=1 SV=2	33.57	16	25.39	26.69	31.8	22.37	34.66	3.15	10.02	30.16	31.46
H/ACA ribonucleoprotein complex subunit 4 OS=Homo sapiens GN=DKC1 PE=1 SV=3	10.13	5.68	9.28	12.13	11.48	7.6	9.47	6.17	9.89	9.4	5.44
Heat shock 70 kDa protein 1A/1B OS=Homo sapiens GN=HSPA1A PE=1 SV=5	142.52	191.87	143	135.06	156.68	151.15	133.66	226.51	178.82	166.99	135.19
Heat shock 70 kDa protein 4 OS=Homo sapiens GN=HSPA4 PE=1 SV=4	2.25	2	1.54	4	1.74	1.64	2	2.35	0.97	1.64	2.14
Heat shock 70 kDa protein 4L OS=Homo sapiens GN=HSPA4L PE=1 SV=3	45	50.23	42.29	55.74	45.63	43.34	51.52	16.51	26.8	40.23	44.11
Heat shock cognate 71 kDa protein OS=Homo sapiens GN=HSPA8 PE=1 SV=1	7.28	3.34	6.56	9.35	8.14	4.18	12.77	4.63	5.45	5.07	3.39
Heat shock protein 105 kDa OS=Homo sapiens GN=HSPH1 PE=1 SV=1	48.71	60.49	47.6	42.04	48	53.12	49.85	55.59	56.17	66.44	52.56
Heat shock protein 75 kDa, mitochondrial OS=Homo sapiens GN=TRAP1 PE=1 SV=3	23.47	17.56	23.4	28.15	18.9	10.39	29.45	7.3	9.94	12.52	11.98
Heat shock protein HSP 90-alpha OS=Homo sapiens GN=HSP90AA1 PE=1 SV=5	30.06	16.19	37.45	27.94	37.01	26.75	39.12	4.05	10.95	25.48	30.78
Heat shock protein HSP 90-beta OS=Homo sapiens GN=HSP90AB1 PE=1 SV=4	69.04	60.04	111.83	61.43	67.52	53.99	110.89	38.66	49.26	76.44	104.36
Heme oxygenase 2 OS=Homo sapiens GN=HMOX2 PE=1 SV=2	118.7	111.81	67.6	109.56	122.46	122.86	67.25	79.62	87.92	135.51	56.53
Hepatocyte growth factor-regulated tyrosine kinase substrate OS=Homo sapiens GN=HGS PE=1 SV=1	2	0.61	5.5	0.35	2	2	4	4.02	7.1	4	0.29
Heterochromatin protein 1-binding protein 3 OS=Homo sapiens GN=HP1BP3 PE=1 SV=1	6.88	4.15	2	2.28	2	2.07	2	5.24	6.01	2	2.43
Heterogeneous nuclear ribonucleoprotein A/B OS=Homo sapiens GN=HNRNPAB PE=1 SV=2	7.53	6.02	7.6	14.41	11.49	1.8	10.3	21.87	11.46	12.47	9.13
Heterogeneous nuclear ribonucleoprotein A1 OS=Homo sapiens GN=HNRNPA1 PE=1 SV=5	11.08	9.93	14.79	18.02	12.14	2	10.13	25.41	8.75	8.84	6.53
Heterogeneous nuclear ribonucleoprotein A3 OS=Homo sapiens GN=HNRNPA3 PE=1 SV=2	23.2	24.58	18.46	33.56	24.17	17.41	26.54	40.29	25.3	18.02	27.72
Heterogeneous nuclear ribonucleoprotein D0 OS=Homo sapiens GN=HNRNPD PE=1 SV=1	12.25	5.82	10.4	19.77	8.22	4.23	7.77	14.09	4.16	2.95	3.54
Heterogeneous nuclear ribonucleoprotein F OS=Homo sapiens GN=HNRNPF PE=1 SV=3	12.12	11.05	15.54	14	15.79	6.29	16.27	23.79	8.2	10.24	8.42
Heterogeneous nuclear ribonucleoprotein H OS=Homo sapiens GN=HNRNPH1 PE=1 SV=4	10.58	10.66	10.74	9.56	6.69	11.88	9.42	6.73	6.36	6.67	6.87
Heterogeneous nuclear ribonucleoprotein K OS=Homo sapiens GN=HNRNPK PE=1 SV=1	18.45	7.08	20.79	19.03	18.24	7.76	17.47	18.11	14.05	13.87	17.46
Heterogeneous nuclear ribonucleoprotein L OS=Homo sapiens GN=HNRNPL PE=1 SV=2	26.53	39.95	36.17	29.14	30.85	36.5	34.08	47.52	34.82	30.96	10
Heterogeneous nuclear ribonucleoprotein M OS=Homo sapiens GN=HNRNPM PE=1 SV=3	10	10.02	14.16	12.04	14	1.02	12	9.74	6.4	12	54.26
Heterogeneous nuclear ribonucleoprotein Q OS=Homo sapiens GN=SYNCRIP PE=1 SV=2	53.01	44.95	55.92	60.33	60.41	38.1	59.32	90.3	61.16	69.07	16.25
Heterogeneous nuclear ribonucleoprotein U OS=Homo sapiens GN=HNRNPU PE=1 SV=6	26.24	14.92	23.79	8	19.18	17.15	24	13.5	17.36	21.02	2.48
Heterogeneous nuclear ribonucleoprotein U-like protein 1 OS=Homo sapiens GN=HNRNPUL1 PE=1 SV=2	39.68	26.95	38.36	41.76	48.42	17.9	45.79	45.68	28.05	30.64	26.01
Heterogeneous nuclear ribonucleoproteins A2/B1 OS=Homo sapiens GN=HNRNPA2B1 PE=1 SV=2	18.11	11.78	13.86	17.53	16.47	6.68	14	5.55	11.38	20.34	13.85
Heterogeneous nuclear ribonucleoproteins C1/C2 OS=Homo sapiens GN=HNRNPC PE=1 SV=4	28.55	18.43	21.35	22.52	14.33	12.85	18.37	51.17	23.5	14.96	16.4
Hexokinase-1 OS=Homo sapiens GN=HK1 PE=1 SV=3	17.63	11.12	8.98	15.03	9.32	6.38	7.81	17.76	11.18	7.04	12.76
Histidine triad nucleotide-binding protein 1 OS=Homo sapiens GN=HINT1 PE=1 SV=2	28.6	6.19	21.51	27.41	18.16	12.72	17.37	3.4	6.42	14.28	21.58
Histidine--tRNA ligase, cytoplasmic OS=Homo sapiens GN=HARS PE=1 SV=2	6.71	7.52	5.07	10	4.94	2	7.78	13.39	4.94	7.68	4.45
Histone acetyltransferase type B catalytic subunit OS=Homo sapiens GN=HAT1 PE=1 SV=1	16.94	13.45	15.91	24.15	17.31	13.01	19.34	7.86	9.37	14.13	20.13
Histone deacetylase 2 OS=Homo sapiens GN=HDAC2 PE=1 SV=2	11.74	4	10.03	12.65	10.16	7.76	11.7	2.32	5.55	8.11	7.05
Histone-binding protein RBBP7 OS=Homo sapiens GN=RBBP7 PE=1 SV=1	14	5.93	14.91	13.96	12.09	7.89	2.83	3.27	4.02	13.13	8.19
Host cell factor 1 OS=Homo sapiens GN=HCFC1 PE=1 SV=2	22.78	25.18	28.39	24.08	29.61	20.67	25.67	13.24	16.77	32.95	18.07
Hsc70-interacting protein OS=Homo sapiens GN=ST13 PE=1 SV=2	21.23	13.28	15.59	21.94	10.54	4.15	16.08	15.73	13.41	15.21	11.11
Hsp90 co-chaperone Cdc37 OS=Homo sapiens GN=CDC37 PE=1 SV=1	8.61	17.74	10.03	9.82	13.55	13.55	10.07	21.65	16.45	13.66	10.02
Hydroxyacyl-coenzyme A dehydrogenase, mitochondrial OS=Homo sapiens GN=HADH PE=1 SV=3	13.17	23	10.77	13	9.82	4.94	14.03	28.22	19.37	14.1	11.74
Hydroxymethylglutaryl-CoA synthase, cytoplasmic OS=Homo sapiens GN=HMGCS1 PE=1 SV=2	6	8	14	11.59	10.01	6	8.51	2	4	12.06	2.97
Hypoxanthine-guanine phosphoribosyltransferase OS=Homo sapiens GN=HPRT1 PE=1 SV=2	29.34	16.39	21.17	25.87	29.85	16.29	29.27	7	10.18	24.77	36.03
Hypoxia up-regulated protein 1 OS=Homo sapiens GN=HYOU1 PE=1 SV=1	14.03	8.84	11.77	13.59	11.65	7.59	19.27	0.18	4.24	12.31	13.55
Importin subunit alpha-1 OS=Homo sapiens GN=KPNA2 PE=1 SV=1	33.32	25.25	37.91	36.29	36.33	22.23	38.64	6.95	23.31	34.05	22.75
Importin subunit beta-1 OS=Homo sapiens GN=KPNB1 PE=1 SV=2	29.31	22.51	34.12	32.85	30.78	35.64	39.34	16.86	23.01	30.59	17.18
Importin-7 OS=Homo sapiens GN=IPO7 PE=1 SV=1	34.25	8.8	31.92	30.33	31.68	37.56	42.59	2	4.39	24.05	29.47
Inorganic pyrophosphatase OS=Homo sapiens GN=PPA1 PE=1 SV=2	18.19	18	16.41	20	21	9.72	21.86	14.16	12.02	20	9.96
Inosine-5'-monophosphate dehydrogenase 2 OS=Homo sapiens GN=IMPDH2 PE=1 SV=2	26.11	21.42	19.38	24.03	18.75	8.81	15.37	12.11	12.91	24.38	20
Inositol-3-phosphate synthase 1 OS=Homo sapiens GN=ISYNA1 PE=1 SV=1	4	5.55	4.95	6	10.41	4.76	4.2	2.88	2.63	11.76	13.98
Insulin receptor substrate 2 OS=Homo sapiens GN=IRS2 PE=1 SV=2	4	4	8.9	3.54	1.47	6.36	6	15.48	8	3.92	0.25
Insulin-degrading enzyme OS=Homo sapiens GN=IDE PE=1 SV=4	13.21	3.12	12.85	16.49	12.13	9.42	13.55	0.22	4.04	13.02	0.78
Insulin-like growth factor 2 mRNA-binding protein 1 OS=Homo sapiens GN=IGF2BP1 PE=1 SV=2	20.04	13.54	15.19	22.07	17.01	12.04	18.83	27.41	19.72	14.13	13.55
Insulin-like growth factor 2 mRNA-binding protein 2 OS=Homo sapiens GN=IGF2BP2 PE=1 SV=2	9.56	9.24	0.36	7.81	5.24	2.89	5.47	2.07	8.92	6.95	5.61
Integrin beta-1 OS=Homo sapiens GN=ITGB1 PE=1 SV=2	14.27	8.05	15.89	18.3	15.24	6.67	15.85	5.56	4.26	14.12	15.42
Integrin-linked kinase-associated serine/threonine phosphatase 2C OS=Homo sapiens GN=ILKAP PE=1 SV=1	5.59	4	4.24	7.08	4	1.15	6.03	6.04	6.94	4.18	5.72
Interferon-induced, double-stranded RNA-activated protein kinase OS=Homo sapiens GN=EIF2AK2 PE=1 SV=2	5.44	2	2	6.42	7.18	2	4.09	2.02	0.8	4	2.69
Interleukin enhancer-binding factor 2 OS=Homo sapiens GN=ILF2 PE=1 SV=2	19.88	14.61	29.88	29.28	34	23.17	29.7	4.07	8.53	28.02	19.02
Interleukin enhancer-binding factor 3 OS=Homo sapiens GN=ILF3 PE=1 SV=3	35.57	19.89	34.78	34.66	31.73	8.87	39.11	14.62	11.86	32.31	28.76
Isochorismatase domain-containing protein 2, mitochondrial OS=Homo sapiens GN=ISOC2 PE=1 SV=1	8.01	4.01	6	6.21	4.33	2.57	6.26	6.03	4.21	7.29	4
Isocitrate dehydrogenase [NAD] subunit alpha, mitochondrial OS=Homo sapiens GN=IDH3A PE=1 SV=1	17.11	5.08	12.07	14.79	12.77	8.03	15.19	2.07	5.85	13.82	10.14
Isocitrate dehydrogenase [NADP], mitochondrial OS=Homo sapiens GN=IDH2 PE=1 SV=2	6.02	4.54	5.77	6.02	7.14	0.69	1.42	2	7.53	5.89	10.05
Isoleucine--tRNA ligase, mitochondrial OS=Homo sapiens GN=IARS2 PE=1 SV=2	23.47	8.89	14.69	19.12	16.41	3.59	13.11	2	6.95	10.55	8.54
Junction plakoglobin OS=Homo sapiens GN=JUP PE=1 SV=3	4	2	6.73	10.6	8.76	7.82	8.31	0.08	4	4.94	6.61
Keratin, type I cytoskeletal 18 OS=Homo sapiens GN=KRT18 PE=1 SV=2	7.77	6.19	4.63	6.22	2.51	9.18	4.07	4.51	4.74	3	1.07
Keratin, type II cytoskeletal 1 OS=Homo sapiens GN=KRT1 PE=1 SV=6	5.92	22.13	17.54	2	16.43	23.49	15.16	14.16	7.39	6.04	27.36
Keratin, type II cytoskeletal 8 OS=Homo sapiens GN=KRT8 PE=1 SV=7	27.55	14	24.07	23.83	19.3	11.52	23.03	6.61	7.64	13.54	13.8
KH domain-containing, RNA-binding, signal transduction-associated protein 1 OS=Homo sapiens GN=KHDRBS1 PE=1 SV=1	12.58	11.03	8.14	11.45	11.23	4.21	10.87	18.09	6.07	15.27	6.41
Kinectin OS=Homo sapiens GN=KTN1 PE=1 SV=1	14.01	8.78	10.35	20.85	0.5	2.33	12.47	4.54	6.25	12.22	6.51
Kinesin-1 heavy chain OS=Homo sapiens GN=KIF5B PE=1 SV=1	41.75	26.8	41.99	46.92	43.74	21.58	44.56	26.72	20.81	32.79	23.68
Kinesin-like protein KIF11 OS=Homo sapiens GN=KIF11 PE=1 SV=2	4.28	2.48	2.54	6.12	2.81	5.33	5.29	6.02	2.67	3.49	0.35
L-aminoadipate-semialdehyde dehydrogenase-phosphopantetheinyl transferase OS=Homo sapiens GN=AASDHPPT PE=1 SV=2	1.28	3.11	2.28	0.96	2.75	0.27	0.41	2.7	1.72	0.97	2.38
L-lactate dehydrogenase A chain OS=Homo sapiens GN=LDHA PE=1 SV=2	43.58	23.69	43.21	46.66	50.22	48.51	38.73	11.96	21.69	46.62	31.97
L-lactate dehydrogenase B chain OS=Homo sapiens GN=LDHB PE=1 SV=2	38.7	40.62	49.7	37.32	43.56	40.98	42.81	27.84	32.17	42.92	40.41
Lactoylglutathione lyase OS=Homo sapiens GN=GLO1 PE=1 SV=4	19.79	12.95	11.62	15.87	10.76	6.44	10.71	14.62	7.88	18.2	13.3
Lamin-B receptor OS=Homo sapiens GN=LBR PE=1 SV=2	11.4	10.75	9.7	12.43	10.37	8.65	11.03	2.03	3.86	9.82	10.03
Lamin-B1 OS=Homo sapiens GN=LMNB1 PE=1 SV=2	26.35	22.12	23.01	18.64	20.35	11.53	15.74	42.05	29.91	20.95	20.66
Lamin-B2 OS=Homo sapiens GN=LMNB2 PE=1 SV=3	3.84	3.11	1.58	2.04	0.92	0.06	0.09	1.15	4.37	1.13	2.04
Lamina-associated polypeptide 2, isoforms beta/gamma OS=Homo sapiens GN=TMPO PE=1 SV=2	27.02	24.75	19.8	6.07	21.12	20.93	18.36	51.82	25.95	23	20.84
Large proline-rich protein BAG6 OS=Homo sapiens GN=BAG6 PE=1 SV=2	11.81	5.47	12.36	14.52	11.81	20.5	13.7	5.7	4.1	8.43	13.37
LETM1 and EF-hand domain-containing protein 1, mitochondrial OS=Homo sapiens GN=LETM1 PE=1 SV=1	16.11	18.1	13.5	19.04	14.75	5.47	17.12	7.03	13.92	18.78	5.95
Leucine--tRNA ligase, cytoplasmic OS=Homo sapiens GN=LARS PE=1 SV=2	48.31	15.62	45.88	45.03	45.68	22.43	44.91	7.71	10.91	36.43	32.8
Leucine-rich PPR motif-containing protein, mitochondrial OS=Homo sapiens GN=LRPPRC PE=1 SV=3	79.18	48.76	79.5	86.65	84.28	54.87	89.84	13.86	29.31	67.05	68.79
Leucine-rich repeat-containing protein 41 OS=Homo sapiens GN=LRRC41 PE=1 SV=3	8.33	8.9	6.2	8.65	4.03	2.04	6.04	0.17	5.55	2	3.96
Leucine-rich repeat-containing protein 47 OS=Homo sapiens GN=LRRC47 PE=1 SV=1	18	16.15	17.5	21.96	17.14	13.66	17.18	25.21	20.55	20.37	17.91
Leucine-rich repeat-containing protein 59 OS=Homo sapiens GN=LRRC59 PE=1 SV=1	22.29	23.86	19.29	24.6	18.75	11.25	16.12	26.26	21.17	20.48	14.34
Leukotriene A-4 hydrolase OS=Homo sapiens GN=LTA4H PE=1 SV=2	25.65	17.01	21.87	16.02	23.77	14.05	26.59	0.08	0.06	15.89	14.29
LIM and SH3 domain protein 1 OS=Homo sapiens GN=LASP1 PE=1 SV=2	6.04	6.87	3.62	6	6	0.69	6.05	6.64	6.04	3.29	1.04
Low molecular weight phosphotyrosine protein phosphatase OS=Homo sapiens GN=ACP1 PE=1 SV=3	5.92	2	2	4	2	2	3.48	4	4.01	4	4
Lupus La protein OS=Homo sapiens GN=SSB PE=1 SV=2	34.23	26.36	33.84	28.09	32.01	16.71	35.17	24.86	25.1	35.31	29.95
Macrophage migration inhibitory factor OS=Homo sapiens GN=MIF PE=1 SV=4	5.16	10	10.3	6	8.13	4.01	6	21.69	12	8.01	4.47
Malate dehydrogenase, cytoplasmic OS=Homo sapiens GN=MDH1 PE=1 SV=4	16.77	13.25	10.18	16.13	19.52	6.23	20	23.03	14.09	12.06	14.55
Malate dehydrogenase, mitochondrial OS=Homo sapiens GN=MDH2 PE=1 SV=3	36.11	45.61	33.7	35.94	38.01	30.54	32	56.95	49.84	45.49	36.9
Matrin-3 OS=Homo sapiens GN=MATR3 PE=1 SV=2	18.95	17.97	10.61	19.82	11.52	6.54	12.64	20	18	2.92	4.17
Mediator of RNA polymerase II transcription subunit 15 OS=Homo sapiens GN=MED15 PE=1 SV=2	2	2	1.59	2	2.01	1.34	2.01	0.42	2.65	1.7	2
Medium-chain specific acyl-CoA dehydrogenase, mitochondrial OS=Homo sapiens GN=ACADM PE=1 SV=1	3.49	3.32	4.07	4.56	6	1.07	3.21	0.63	2	3.83	5.25
Melanoma-associated antigen D2 OS=Homo sapiens GN=MAGED2 PE=1 SV=2	6.04	2.11	1.67	6.59	1.44	6.97	10.4	9.25	4.62	1.61	1.71
Membrane-associated progesterone receptor component 1 OS=Homo sapiens GN=PGRMC1 PE=1 SV=3	6.09	6.67	6.33	5.65	5.18	2.22	8.8	15.8	12.32	2.81	2.71
Metastasis-associated protein MTA2 OS=Homo sapiens GN=MTA2 PE=1 SV=1	11.52	12.78	12.42	12.16	9.62	10.95	11.42	9.86	6.91	8.94	9.75
Methionine adenosyltransferase 2 subunit beta OS=Homo sapiens GN=MAT2B PE=1 SV=1	4.84	5.27	4.48	5.32	6.19	2	4.93	6.15	4.32	3.42	4.92
Methionine--tRNA ligase, cytoplasmic OS=Homo sapiens GN=MARS PE=1 SV=2	27.26	16.95	26.91	26.21	21.24	21.41	30.74	2.22	14.16	11.67	12.47
Methylcrotonoyl-CoA carboxylase beta chain, mitochondrial OS=Homo sapiens GN=MCCC2 PE=1 SV=1	3.77	2.61	5.34	10	5.57	4.18	2	0.14	6.18	5.61	2.19
Microtubule-actin cross-linking factor 1, isoforms 1/2/3/5 OS=Homo sapiens GN=MACF1 PE=1 SV=4	4.29	3.83	5.09	0	1.02	4.96	0.87	3.55	4.03	2.11	3.87
Microtubule-associated protein 1B OS=Homo sapiens GN=MAP1B PE=1 SV=2	11.05	7.34	7.61	6.66	8.24	4.85	12.46	5.93	6.91	7.48	10.62
Microtubule-associated protein 4 OS=Homo sapiens GN=MAP4 PE=1 SV=3	25.99	20.64	14.08	24.12	16.72	2.07	22.18	27.03	20.04	20.28	23.9
Mini-chromosome maintenance complex-binding protein OS=Homo sapiens GN=MCMBP PE=1 SV=2	8.79	4	4.24	6.04	5.8	4.36	10.06	4.02	3.17	8.41	4.89
Mitochondrial carrier homolog 2 OS=Homo sapiens GN=MTCH2 PE=1 SV=1	10.26	5.19	16.86	11.24	15.77	5.43	15.78	2	8.44	11.21	7.86
Mitochondrial inner membrane protein OS=Homo sapiens GN=IMMT PE=1 SV=1	30.97	19.23	25.87	33.3	25.83	10.76	29.29	18.57	14.48	26.96	23.14
Mitogen-activated protein kinase 1 OS=Homo sapiens GN=MAPK1 PE=1 SV=3	21.89	8.31	8.3	15.97	9.74	0.15	13.41	0.12	9.03	12.86	12.01
Mitogen-activated protein kinase 3 OS=Homo sapiens GN=MAPK3 PE=1 SV=4	1.22	4.78	0.09	0.74	2.66	4	3.08	3.13	5.28	4.4	0.47
MMS19 nucleotide excision repair protein homolog OS=Homo sapiens GN=MMS19 PE=1 SV=2	14.01	6.77	13.57	14.44	13.64	6.12	13.28	1.04	6	8.28	10.42
Moesin OS=Homo sapiens GN=MSN PE=1 SV=3	17.88	20.16	35.99	20.41	36.98	24.93	37.8	14.75	17.02	35.66	12.86
Multifunctional protein ADE2 OS=Homo sapiens GN=PAICS PE=1 SV=3	24	14.06	35.35	19.42	34.45	18.22	30.09	24.36	15.72	24.01	28.92
Myb-binding protein 1A OS=Homo sapiens GN=MYBBP1A PE=1 SV=2	54.67	15.67	46.6	54.65	44.83	48.33	47.1	9.7	8.84	33.71	41.96
Myosin light polypeptide 6 OS=Homo sapiens GN=MYL6 PE=1 SV=2	12.08	10	9.56	12.16	11.84	2.27	11.53	17.15	12.63	8.1	11.35
Myosin regulatory light chain 12A OS=Homo sapiens GN=MYL12A PE=1 SV=2	4	2	6.06	4	4.01	6.01	14.68	2	2	4.06	2.01
Myosin-10 OS=Homo sapiens GN=MYH10 PE=1 SV=3	40.19	29.7	32.15	39.7	46.16	31.26	49.28	15.78	22.65	33.77	36.37
Myosin-9 OS=Homo sapiens GN=MYH9 PE=1 SV=4	153.88	174.87	137.38	146.05	125.52	169.22	154.54	154.77	115.79	130.52	120.6
Myristoylated alanine-rich C-kinase substrate OS=Homo sapiens GN=MARCKS PE=1 SV=4	1.51	2	3.85	2	1.96	2	4	2.29	0.7	1.68	4
N-acetylglucosamine-6-sulfatase OS=Homo sapiens GN=GNS PE=1 SV=3	8	8	10	12	8	0.61	8.09	1.78	10.52	6	3.36
N-alpha-acetyltransferase 15, NatA auxiliary subunit OS=Homo sapiens GN=NAA15 PE=1 SV=1	14.05	11.41	10.07	12.95	10.06	6.23	17.72	2	2.98	6.92	9.74
N(G),N(G)-dimethylarginine dimethylaminohydrolase 1 OS=Homo sapiens GN=DDAH1 PE=1 SV=3	3.27	6	3.09	4.17	4.31	2.37	2	2.28	6	4.64	1.93
NAD(P) transhydrogenase, mitochondrial OS=Homo sapiens GN=NNT PE=1 SV=3	31.61	14.36	26.25	29.11	31.24	13.09	28.06	8.65	20.57	26.64	34.15
NADH dehydrogenase [ubiquinone] 1 alpha subcomplex subunit 9, mitochondrial OS=Homo sapiens GN=NDUFA9 PE=1 SV=2	11.46	4	15.42	14.19	14.4	7.1	12.98	2	4	16.26	10.94
NADH dehydrogenase [ubiquinone] iron-sulfur protein 8, mitochondrial OS=Homo sapiens GN=NDUFS8 PE=1 SV=1	2	1.11	4.02	4	2.01	2.9	2.09	6	4	4	1.03
NADH-cytochrome b5 reductase 3 OS=Homo sapiens GN=CYB5R3 PE=1 SV=3	21.14	14.77	25.65	20.84	17.79	23.05	26	2.03	8.69	18.18	16.58
NADH-ubiquinone oxidoreductase 75 kDa subunit, mitochondrial OS=Homo sapiens GN=NDUFS1 PE=1 SV=3	23.46	5.13	25.35	26.67	25.82	9.53	20.35	12.43	7.67	26.95	25.32
NADP-dependent malic enzyme OS=Homo sapiens GN=ME1 PE=1 SV=1	8.21	7.25	12.06	10.92	11.92	2.39	6.13	2	4	2.22	2
Nascent polypeptide-associated complex subunit alpha, muscle-specific form OS=Homo sapiens GN=NACA PE=1 SV=1	12	4	6.01	13.52	6	4	8	6.44	4.57	8	8.01
Nck-associated protein 1 OS=Homo sapiens GN=NCKAP1 PE=1 SV=1	9.49	2.54	6.11	8.07	3.73	4.26	9.57	2.32	5.03	5	9.1
NEDD8-conjugating enzyme Ubc12 OS=Homo sapiens GN=UBE2M PE=1 SV=1	14.64	8.13	12.92	15.72	12.46	3.86	11.59	11.41	8.68	12.89	6.36
Neutral alpha-glucosidase AB OS=Homo sapiens GN=GANAB PE=1 SV=3	55.36	34.86	58.72	57.46	59.3	57.37	59.19	22.36	32.27	64.38	49.56
Neutral amino acid transporter B(0) OS=Homo sapiens GN=SLC1A5 PE=1 SV=2	6.01	6	4.18	4	2.94	4.01	6.06	3.8	4	4	3.76
NHL repeat-containing protein 2 OS=Homo sapiens GN=NHLRC2 PE=1 SV=1	5.72	0.86	2	5.42	2	2	5.49	2	3.13	2	1.67
Nicotinamide phosphoribosyltransferase OS=Homo sapiens GN=NAMPT PE=1 SV=1	8.04	2.45	5.96	11.2	7.06	2.36	7.52	2	2.01	6.49	4.06
Non-POU domain-containing octamer-binding protein OS=Homo sapiens GN=NONO PE=1 SV=4	41.3	29.25	32.76	31.76	32.68	27.05	28.71	47.91	34.31	38.82	35.17
Nuclear autoantigenic sperm protein OS=Homo sapiens GN=NASP PE=1 SV=2	17.05	17.72	19.3	15.73	18.92	6.16	23.57	25.26	16.83	21.01	16.77
Nuclear migration protein nudC OS=Homo sapiens GN=NUDC PE=1 SV=1	11.43	9.87	10.13	12.1	8.09	2.28	10.65	11.83	6.39	11.84	8.16
Nuclear pore complex protein Nup93 OS=Homo sapiens GN=NUP93 PE=1 SV=2	0.05	4	3.95	2.21	2.02	7.21	3.62	2.02	4.01	2	3.1
Nuclear pore membrane glycoprotein 210 OS=Homo sapiens GN=NUP210 PE=1 SV=3	14.91	8.07	8.7	17.12	12.71	11.94	11.95	2	1.47	8.4	12.5
Nuclease-sensitive element-binding protein 1 OS=Homo sapiens GN=YBX1 PE=1 SV=3	2	15.55	3.85	2	4	7.29	9.89	17.73	10.79	2	3.82
Nucleolar RNA helicase 2 OS=Homo sapiens GN=DDX21 PE=1 SV=5	21.73	23.76	10.2	22.1	8.28	16.93	12.04	9.45	8.63	8.31	10.51
Nucleolin OS=Homo sapiens GN=NCL PE=1 SV=3	52.97	59.29	58.88	54.12	61.48	42	40.44	129.01	63.67	72.5	44.95
Nucleolysin TIAR OS=Homo sapiens GN=TIAL1 PE=1 SV=1	6.78	5.72	4	6.53	3.8	2	7.5	1.32	6	0.31	3.82
Nucleophosmin OS=Homo sapiens GN=NPM1 PE=1 SV=2	12.08	16.55	20.45	20	18.43	14	16.77	40.19	20.79	14.18	14.72
Nucleoprotein TPR OS=Homo sapiens GN=TPR PE=1 SV=3	21.35	31.33	11.76	19.7	9.38	13.95	8.51	29.02	24.78	11.16	7.15
Nucleoside diphosphate kinase A OS=Homo sapiens GN=NME1 PE=1 SV=1	10	4.71	20.18	11.39	9.56	12.09	10	1.54	2	8.28	19.36
Nucleoside diphosphate kinase B OS=Homo sapiens GN=NME2 PE=1 SV=1	24.4	12.87	10.59	27.13	17.54	5.11	23.23	19.08	13.5	21.23	6.65
Nucleosome assembly protein 1-like 1 OS=Homo sapiens GN=NAP1L1 PE=1 SV=1	19.81	16.07	15.06	18	15.42	12.28	11.81	9.14	10.02	21.07	13.93
Nucleosome assembly protein 1-like 4 OS=Homo sapiens GN=NAP1L4 PE=1 SV=1	15.72	20.36	11.81	16	12.36	10.29	17.98	15.74	19.09	15.6	9.63
Obg-like ATPase 1 OS=Homo sapiens GN=OLA1 PE=1 SV=2	17.91	10.02	19.05	16.8	18.95	2	16.71	6.56	8	25.74	6.98
Ornithine aminotransferase, mitochondrial OS=Homo sapiens GN=OAT PE=1 SV=1	35.72	33.78	38.26	45.75	34.39	34.39	38.05	8.01	24.2	26.57	28.34
Paraspeckle component 1 OS=Homo sapiens GN=PSPC1 PE=1 SV=1	4	4	2.63	6	6.99	6.02	6.44	4.16	7.31	6	2
PDZ and LIM domain protein 5 OS=Homo sapiens GN=PDLIM5 PE=1 SV=5	10.61	4.08	7.01	13.29	6.04	0.06	10.95	1.45	2.08	11.39	7.83
Peptidyl-prolyl cis-trans isomerase A OS=Homo sapiens GN=PPIA PE=1 SV=2	27.24	28.74	26.41	29.55	27.81	13.85	22.95	59.35	31.49	30.93	26.29
Peptidyl-prolyl cis-trans isomerase B OS=Homo sapiens GN=PPIB PE=1 SV=2	18.5	10.58	18.88	20.37	18.68	6.43	17.15	5.33	7.5	19.23	17.16
Peptidyl-prolyl cis-trans isomerase D OS=Homo sapiens GN=PPID PE=1 SV=3	4.04	4	6.26	8.1	4.8	3.07	6	6	4	2.37	2.25
Peptidyl-prolyl cis-trans isomerase FKBP10 OS=Homo sapiens GN=FKBP10 PE=1 SV=1	2.05	0.21	3.36	5.74	2.25	0.17	2.28	0.07	4.81	1.14	3.35
Peptidyl-prolyl cis-trans isomerase FKBP3 OS=Homo sapiens GN=FKBP3 PE=1 SV=1	10	7.96	9.51	10.32	7.73	0.44	7.62	11.94	2.58	8.47	4.97
Peptidyl-prolyl cis-trans isomerase FKBP4 OS=Homo sapiens GN=FKBP4 PE=1 SV=3	31.6	19.37	27.23	37.53	26.01	22.81	33.32	20.15	16.6	28.53	32.31
Peptidyl-prolyl cis-trans isomerase NIMA-interacting 1 OS=Homo sapiens GN=PIN1 PE=1 SV=1	6	5.14	6	4.39	4.68	2	5.16	10	8	6	6
Peptidyl-prolyl cis-trans isomerase NIMA-interacting 4 OS=Homo sapiens GN=PIN4 PE=1 SV=1	7	6.01	6.97	6.86	7.13	0.22	6.61	13.85	6.6	7.68	4
Perilipin-3 OS=Homo sapiens GN=PLIN3 PE=1 SV=3	10.71	11.68	10.25	10	9.4	2	10.05	14.01	20.05	8.01	10.16
Peroxiredoxin-1 OS=Homo sapiens GN=PRDX1 PE=1 SV=1	35.41	25.7	33.62	38.52	36.55	9.94	32.28	16.43	25.03	34.57	34.49
Peroxiredoxin-2 OS=Homo sapiens GN=PRDX2 PE=1 SV=5	22	17.94	19.75	21.28	18.55	14.09	13.78	13.74	18.66	18.71	17.48
Peroxiredoxin-4 OS=Homo sapiens GN=PRDX4 PE=1 SV=1	19.85	15.68	15.87	18.1	18.02	17.07	17.91	5.13	12.44	19.05	13.06
Peroxiredoxin-6 OS=Homo sapiens GN=PRDX6 PE=1 SV=3	32.28	12.26	27.49	31.33	27.21	11.34	20.29	13.69	8.02	26.93	25.93
Peroxisomal multifunctional enzyme type 2 OS=Homo sapiens GN=HSD17B4 PE=1 SV=3	40	24.01	30.15	37.94	28.1	16.62	33.28	15.89	27.19	24.43	26.43
Phenylalanine--tRNA ligase alpha subunit OS=Homo sapiens GN=FARSA PE=1 SV=3	10	7.5	11.04	9.48	8.11	8.02	12.69	8.02	7.57	4.08	5.08
Phenylalanine--tRNA ligase beta subunit OS=Homo sapiens GN=FARSB PE=1 SV=3	16.84	13.69	17.02	16	13.33	4.35	16.93	0.46	14.19	15.96	16.77
Phosphate carrier protein, mitochondrial OS=Homo sapiens GN=SLC25A3 PE=1 SV=2	16.73	7.9	15.88	17.27	12.41	18.47	19.28	3.62	5.78	13.5	20.57
Phosphatidylethanolamine-binding protein 1 OS=Homo sapiens GN=PEBP1 PE=1 SV=3	12.88	8.08	15.89	11.56	13.42	3.17	10	15.31	9.73	16	11.4
Phosphatidylinositol 5-phosphate 4-kinase type-2 alpha OS=Homo sapiens GN=PIP4K2A PE=1 SV=2	2	2.03	2	2	2	2	0.62	2	2	2	1.68
Phosphatidylinositol transfer protein beta isoform OS=Homo sapiens GN=PITPNB PE=1 SV=2	3.44	3.12	3.22	3.16	0.12	2.92	8.61	2.45	2	0.4	4.17
Phosphoacetylglucosamine mutase OS=Homo sapiens GN=PGM3 PE=1 SV=1	10.2	8	4.67	12.64	6.03	6.55	8.55	5.8	6.42	5.79	7.81
Phosphoglucomutase-2 OS=Homo sapiens GN=PGM2 PE=1 SV=4	2.31	3.17	2.03	4.65	2.05	2.19	2.59	0.88	0.72	2.14	1.41
Phosphoglycerate kinase 1 OS=Homo sapiens GN=PGK1 PE=1 SV=3	34.47	39.05	35.58	37.67	44.38	33.09	40.06	61.35	41.42	42.98	38.27
Phosphoglycerate mutase 1 OS=Homo sapiens GN=PGAM1 PE=1 SV=2	28.34	17.25	33.07	28.62	39	18.85	24.29	32.48	23.89	35.8	28.77
Phosphoribosylformylglycinamidine synthase OS=Homo sapiens GN=PFAS PE=1 SV=4	24.71	27.6	22.93	28.8	26.06	25.62	28.24	15.03	21.36	28.09	18.25
Pinin OS=Homo sapiens GN=PNN PE=1 SV=4	4.65	3.87	4.04	7.24	4.02	1.62	4.12	12.36	2.59	5.5	3.63
Plasminogen activator inhibitor 1 RNA-binding protein OS=Homo sapiens GN=SERBP1 PE=1 SV=2	15.25	22.85	12.63	9.38	15.97	10.3	15.07	23.56	14.21	14.46	22.75
Plastin-2 OS=Homo sapiens GN=LCP1 PE=1 SV=6	38.13	30	32.97	40.53	38.97	39.8	41.67	15.79	26.34	38.25	25.74
Plastin-3 OS=Homo sapiens GN=PLS3 PE=1 SV=4	76.33	60.15	94.85	77.54	95.8	90.71	84.49	38.54	39.15	92.79	69.34
Platelet-activating factor acetylhydrolase IB subunit gamma OS=Homo sapiens GN=PAFAH1B3 PE=1 SV=1	8.9	4	5.15	8.37	8.66	4	5.82	0.07	6	6.09	3.97
Poly [ADP-ribose] polymerase 1 OS=Homo sapiens GN=PARP1 PE=1 SV=4	70.19	56.81	71.93	74.1	68.84	47.1	88.56	93.11	46.96	77.98	70.42
Poly(rC)-binding protein 1 OS=Homo sapiens GN=PCBP1 PE=1 SV=2	20.12	0.06	25.35	23.52	18.19	2	24	35.11	1.43	28.88	22.27
Poly(rC)-binding protein 2 OS=Homo sapiens GN=PCBP2 PE=1 SV=1	16	8.19	16	16.35	28.67	22.63	14.11	14.39	16	16	14
Poly(U)-binding-splicing factor PUF60 OS=Homo sapiens GN=PUF60 PE=1 SV=1	11.47	8.97	14.14	10.76	15.07	3.57	11.55	6.04	6.08	11.92	2.98
Polyadenylate-binding protein 1 OS=Homo sapiens GN=PABPC1 PE=1 SV=2	40.61	35.34	37.39	40.82	44.16	30.76	44.09	43.17	35.59	40.51	37.17
Polyadenylate-binding protein 4 OS=Homo sapiens GN=PABPC4 PE=1 SV=1	16.04	11.59	15.43	18.15	17.64	2.73	19.2	10.29	3.29	13.76	17.82
Polyadenylate-binding protein-interacting protein 1 OS=Homo sapiens GN=PAIP1 PE=1 SV=1	6.35	2.19	7.25	8.02	8.65	2.69	6.17	4.02	2.11	2.03	6
Polypyrimidine tract-binding protein 1 OS=Homo sapiens GN=PTBP1 PE=1 SV=1	29.58	26.26	32.14	35.38	32.24	26.58	32.39	13.82	13.22	33.81	24.73
PRA1 family protein 2 OS=Homo sapiens GN=PRAF2 PE=1 SV=1	4	4.01	4	4	4	4.05	4	4	5.59	4	2
Pre-mRNA-processing factor 19 OS=Homo sapiens GN=PRPF19 PE=1 SV=1	19.77	10.93	17.92	23.61	23.44	6.87	22.14	15.07	13.51	19.9	18.88
Pre-mRNA-processing factor 40 homolog A OS=Homo sapiens GN=PRPF40A PE=1 SV=2	6.43	5.01	4.72	5.01	4.23	39.17	8.25	2.02	2.01	5.79	2.31
Pre-mRNA-processing-splicing factor 8 OS=Homo sapiens GN=PRPF8 PE=1 SV=2	58.95	14.26	55.61	66.57	54.25	6	55.34	4.04	11.11	34.44	39.75
Pre-rRNA-processing protein TSR1 homolog OS=Homo sapiens GN=TSR1 PE=1 SV=1	15.76	7.71	6.07	14.08	3.5	8.71	11.99	3.08	5.56	5.97	7.59
Prefoldin subunit 3 OS=Homo sapiens GN=VBP1 PE=1 SV=3	4.03	4.01	4.47	4.9	4.04	2	4.2	4.79	4.39	10.19	0.63
Prelamin-A/C OS=Homo sapiens GN=LMNA PE=1 SV=1	17.51	12.04	6.21	8.77	7.43	8.21	9.92	19.01	17.2	6.04	14.52
Presequence protease, mitochondrial OS=Homo sapiens GN=PITRM1 PE=1 SV=3	12.59	10.64	17.66	15.95	14.84	0.63	13.95	2.26	6.47	14.01	6.32
Probable ATP-dependent RNA helicase DDX17 OS=Homo sapiens GN=DDX17 PE=1 SV=2	50.08	39.66	44.29	45.44	44.96	32.29	44.59	28.02	42.28	40.9	46.58
Probable ATP-dependent RNA helicase DDX46 OS=Homo sapiens GN=DDX46 PE=1 SV=2	14.03	16.01	16.34	19.12	18.78	12.03	15.52	8.84	15.7	16.94	12.83
Probable ATP-dependent RNA helicase DDX5 OS=Homo sapiens GN=DDX5 PE=1 SV=1	21.47	14.42	21.6	23.37	25.56	13.24	20.72	18.36	16.53	18.68	20.35
Probable ubiquitin carboxyl-terminal hydrolase FAF-X OS=Homo sapiens GN=USP9X PE=1 SV=3	53.47	12.65	65.83	53.04	53.85	60.58	75.93	0.08	2.09	32.85	42.28
Procollagen galactosyltransferase 1 OS=Homo sapiens GN=COLGALT1 PE=1 SV=1	8.87	7.16	13.58	10.88	10.22	10.22	8.94	8	10.01	9.84	6.02
Profilin-1 OS=Homo sapiens GN=PFN1 PE=1 SV=2	23.33	21.27	22	26.6	21.63	18.38	24.51	34.53	19.64	23.77	27.01
Programmed cell death 6-interacting protein OS=Homo sapiens GN=PDCD6IP PE=1 SV=1	35.95	24.03	27.8	27.87	26.09	10.7	26.28	18.48	24.86	21.2	27.13
Programmed cell death protein 5 OS=Homo sapiens GN=PDCD5 PE=1 SV=3	5.57	4	4.01	5.62	4	0.33	2.13	6	2.01	4	2.13
Prohibitin OS=Homo sapiens GN=PHB PE=1 SV=1	28.83	38.79	29.08	26.11	31.22	35.78	29.31	30.23	40.14	36.11	17.23
Prohibitin-2 OS=Homo sapiens GN=PHB2 PE=1 SV=2	29.24	25.76	27.15	28.81	26.53	29.27	27.78	16.16	22.72	24.35	21.48
Proliferating cell nuclear antigen OS=Homo sapiens GN=PCNA PE=1 SV=1	11.79	8.85	8.71	15.87	12.46	4.07	17.52	14.08	11.37	12.45	15.2
Proliferation-associated protein 2G4 OS=Homo sapiens GN=PA2G4 PE=1 SV=3	26.36	19.76	28.28	27.59	27.55	20.46	33.05	17.76	23.88	24.61	29.05
Proline-, glutamic acid- and leucine-rich protein 1 OS=Homo sapiens GN=PELP1 PE=1 SV=2	8.89	2.22	3.59	9.33	4.28	3.63	6	4	4.04	2.01	4.15
Proteasome activator complex subunit 3 OS=Homo sapiens GN=PSME3 PE=1 SV=1	14.71	12.09	17.25	13.79	12.54	4.54	15.09	6.05	9.87	16.07	13.64
Proteasome subunit alpha type-1 OS=Homo sapiens GN=PSMA1 PE=1 SV=1	13.97	8.1	14.2	13.37	13.81	3.51	11.88	6.58	10.15	11.96	10.27
Proteasome subunit alpha type-2 OS=Homo sapiens GN=PSMA2 PE=1 SV=2	13.92	12.04	9.23	14.53	11.12	6.01	7.76	2.29	7.39	10.74	7.9
Proteasome subunit alpha type-3 OS=Homo sapiens GN=PSMA3 PE=1 SV=2	10.02	9.29	11.09	9.74	12.05	6.56	11.92	2	7.57	9.41	9.04
Proteasome subunit alpha type-4 OS=Homo sapiens GN=PSMA4 PE=1 SV=1	8.93	2.39	12.8	8.17	7.71	10.87	10.75	0.14	1.51	9.41	9.69
Proteasome subunit alpha type-5 OS=Homo sapiens GN=PSMA5 PE=1 SV=3	9.91	8	9.69	10	12	8.06	12.27	2	8	8.19	9.82
Proteasome subunit alpha type-6 OS=Homo sapiens GN=PSMA6 PE=1 SV=1	12.4	6.16	11.59	12.56	11.46	7.93	13.31	6	8.67	12.01	9.53
Proteasome subunit alpha type-7 OS=Homo sapiens GN=PSMA7 PE=1 SV=1	12.93	10.24	14.19	15.86	14	6.23	17.48	7.03	7.95	15.27	10.81
Proteasome subunit beta type-6 OS=Homo sapiens GN=PSMB6 PE=1 SV=4	6.78	4	6.71	8.03	5.06	4.01	6.19	5.8	4	6.01	6.29
Protein arginine N-methyltransferase 5 OS=Homo sapiens GN=PRMT5 PE=1 SV=4	8.41	4.83	9.33	10.58	2.95	5.86	12.1	5.63	6.18	6.11	4.6
Protein CutA OS=Homo sapiens GN=CUTA PE=1 SV=2	4	3.09	4.81	6	5.85	4.01	6	2.3	4	6	1.92
Protein disulfide-isomerase A3 OS=Homo sapiens GN=PDIA3 PE=1 SV=4	42.43	49.89	51.64	52.88	44.79	30.62	53.35	58.11	48.74	42.5	30.99
Protein disulfide-isomerase A4 OS=Homo sapiens GN=PDIA4 PE=1 SV=2	33.81	24.97	25.78	36.62	32.9	11.92	39.51	31.78	33.07	24.19	31.08
Protein disulfide-isomerase A6 OS=Homo sapiens GN=PDIA6 PE=1 SV=1	25.66	21.23	23.77	32	26.63	28.04	25.72	27.01	34.63	32.01	21.87
Protein disulfide-isomerase OS=Homo sapiens GN=P4HB PE=1 SV=3	45.46	41.71	47.19	42.73	41.99	34.12	41.89	36.69	33.67	50.6	37.52
Protein DJ-1 OS=Homo sapiens GN=PARK7 PE=1 SV=2	12.62	12.93	12.11	22	16.88	4	15.19	21.13	14.84	17.01	8.96
Protein enabled homolog OS=Homo sapiens GN=ENAH PE=1 SV=2	13.91	10.29	8.81	16.07	4.6	7.6	7.47	4.56	2.01	6.03	7
Protein FAM49B OS=Homo sapiens GN=FAM49B PE=1 SV=1	6.25	5.92	4.34	5.17	4.86	3.17	9.9	4.43	6	4.73	7.21
Protein NipSnap homolog 1 OS=Homo sapiens GN=NIPSNAP1 PE=1 SV=1	4.03	4	10	4	6.13	2.92	8.01	2.82	6.02	6.43	4.61
Protein NipSnap homolog 2 OS=Homo sapiens GN=GBAS PE=1 SV=1	1.32	2.07	5.6	4.94	5.21	2	4.35	2	2	2.37	0.45
Protein PBDC1 OS=Homo sapiens GN=PBDC1 PE=1 SV=1	1.35	0.12	2.03	6	1.48	0.36	4.54	2	0.31	1.11	2
Protein phosphatase 1G OS=Homo sapiens GN=PPM1G PE=1 SV=1	13.62	8.81	8.68	14	10.48	2	10.07	9.91	8.72	11.51	9.35
Protein PRRC2A OS=Homo sapiens GN=PRRC2A PE=1 SV=3	9.54	3.72	2.02	9.68	2	2	4.06	17.54	5.02	2.01	3.33
Protein RCC2 OS=Homo sapiens GN=RCC2 PE=1 SV=2	25.63	16.28	25.33	26.57	22.26	15.29	24.13	17.78	14.05	21.95	29.9
Protein scribble homolog OS=Homo sapiens GN=SCRIB PE=1 SV=4	14.18	10.03	12.88	12.01	11.01	11.73	6.64	9.99	11.26	9.43	5.06
Protein SET OS=Homo sapiens GN=SET PE=1 SV=3	8.81	8.14	11.8	12	10.1	12.7	10.81	8.19	6.62	15.44	0
Protein transport protein Sec23A OS=Homo sapiens GN=SEC23A PE=1 SV=2	6.52	4.24	6	18.01	14.58	15.04	8.86	0.23	5.12	7.37	12.52
Protein transport protein Sec24C OS=Homo sapiens GN=SEC24C PE=1 SV=3	11.65	4	7.15	10.83	7.55	2.43	12.94	2	2.01	9.09	5.36
Protein transport protein Sec31A OS=Homo sapiens GN=SEC31A PE=1 SV=3	16.6	4.42	10.66	15.91	13.75	10.19	16.53	2.03	4.3	11.37	10.77
Protein unc-45 homolog A OS=Homo sapiens GN=UNC45A PE=1 SV=1	23.86	4.3	7.78	22.21	18.39	16.05	18.84	8	8.11	7.78	19.32
Protein-L-isoaspartate(D-aspartate) O-methyltransferase OS=Homo sapiens GN=PCMT1 PE=1 SV=4	17.82	8	11.98	17.83	15.7	0.56	16.01	10.98	8.07	17.06	12.87
Puromycin-sensitive aminopeptidase OS=Homo sapiens GN=NPEPPS PE=1 SV=2	55.47	34.52	43.19	55.77	47.11	27.12	53.89	10.37	28.53	47.55	42.92
Putative ATP-dependent RNA helicase DHX30 OS=Homo sapiens GN=DHX30 PE=1 SV=1	4.48	0	2.63	6.31	2.32	0	2.89	2	0	4.06	3.74
Putative pre-mRNA-splicing factor ATP-dependent RNA helicase DHX15 OS=Homo sapiens GN=DHX15 PE=1 SV=2	11.9	4.45	5.87	19.62	4.17	9.24	8.88	2.97	2.9	0.71	7.85
Putative RNA-binding protein 3 OS=Homo sapiens GN=RBM3 PE=1 SV=1	25.07	11.31	27.86	24.51	24.99	21.57	21.96	8	6	22.07	27.95
Putative RNA-binding protein Luc7-like 2 OS=Homo sapiens GN=LUC7L2 PE=1 SV=2	4	6	3.82	4	4	2	4	8	6	4	5.47
Pyruvate dehydrogenase E1 component subunit beta, mitochondrial OS=Homo sapiens GN=PDHB PE=1 SV=3	7.41	6.29	6.48	8.5	9.52	2.66	8.75	18.48	10.2	4.88	7.62
Pyruvate kinase PKM OS=Homo sapiens GN=PKM PE=1 SV=4	16.05	8.51	15.66	14.41	13.68	4	15.17	5.06	9.61	11.05	14.16
Rab GDP dissociation inhibitor alpha OS=Homo sapiens GN=GDI1 PE=1 SV=2	80.12	77.08	82.22	73.75	93.07	86.1	78.55	74.73	82.62	83.66	79.76
Rab GDP dissociation inhibitor beta OS=Homo sapiens GN=GDI2 PE=1 SV=2	14.23	4	8.01	12.69	8.01	4.04	10.6	4.18	4.02	8	8.07
Radixin OS=Homo sapiens GN=RDX PE=1 SV=1	42.3	39.13	40.14	39.31	36.49	44.26	53.19	12.29	35.16	39.64	33.92
Ran GTPase-activating protein 1 OS=Homo sapiens GN=RANGAP1 PE=1 SV=1	20.24	4.27	5.28	17.48	12.64	0.15	20.43	2.33	0.21	12.03	7.98
Ran-specific GTPase-activating protein OS=Homo sapiens GN=RANBP1 PE=1 SV=1	38.63	26.33	29.74	30.12	25.03	21.35	42.36	11.29	9.81	25.48	22.45
Ras GTPase-activating protein-binding protein 1 OS=Homo sapiens GN=G3BP1 PE=1 SV=1	21.15	21.66	19.87	22.15	21.13	9.01	23.15	16.89	12.05	19.57	16.1
Ras GTPase-activating protein-binding protein 2 OS=Homo sapiens GN=G3BP2 PE=1 SV=2	5.06	4	4.42	4.58	6.33	2.59	7.97	1.6	2.2	9.05	3.81
Ras GTPase-activating-like protein IQGAP1 OS=Homo sapiens GN=IQGAP1 PE=1 SV=1	67.2	31.32	49.07	75.62	54.43	42.34	58.64	11.66	27.35	50.92	32.4
Ras-related protein Rab-1A OS=Homo sapiens GN=RAB1A PE=1 SV=3	2	6.07	0.35	2.09	2	2	2	2.63	6.7	0.28	0.07
Ras-related protein Rab-1B OS=Homo sapiens GN=RAB1B PE=1 SV=1	17.84	12.63	11	18.3	12.09	9.1	15.27	6	9.19	17.08	15.27
Ras-related protein Rab-21 OS=Homo sapiens GN=RAB21 PE=1 SV=3	9.6	7.15	10	8	7.53	5.8	6.01	2	6	5.99	4.55
Ras-related protein Rab-5C OS=Homo sapiens GN=RAB5C PE=1 SV=2	8.88	14	12.96	10	10.04	14.49	16.03	5.17	10.95	9.25	13.24
Ras-related protein Rab-7a OS=Homo sapiens GN=RAB7A PE=1 SV=1	20	12	12.87	22	15.46	14.86	17.89	4.02	8.05	13.97	14.53
Regulator of chromosome condensation OS=Homo sapiens GN=RCC1 PE=1 SV=1	10.48	5.12	7.76	7.27	4.24	2.85	6.86	6	4	3.27	10.62
Regulator of nonsense transcripts 1 OS=Homo sapiens GN=UPF1 PE=1 SV=2	22.66	17.74	16.57	22.03	16.07	15.22	27.26	13.75	11.5	24.44	18.17
Regulator of nonsense transcripts 2 OS=Homo sapiens GN=UPF2 PE=1 SV=1	0.11	0.15	0.19	0.19	0.15	0.07	0.06	0.27	0.22	0.12	0.09
Replication factor C subunit 2 OS=Homo sapiens GN=RFC2 PE=1 SV=3	4	2	4	6	4.02	2.69	6	2	2	2	1.62
Replication factor C subunit 4 OS=Homo sapiens GN=RFC4 PE=1 SV=2	9.75	0.29	1.04	11.07	6.35	0.93	3.88	1.03	1.42	9.29	3.28
Replication protein A 14 kDa subunit OS=Homo sapiens GN=RPA3 PE=1 SV=1	4	2	2.04	4	3.19	2	2.36	2.61	2.04	2	2
Replication protein A 70 kDa DNA-binding subunit OS=Homo sapiens GN=RPA1 PE=1 SV=2	22.85	12	20.39	24.8	20.68	1.25	23.05	2.04	6.13	17.65	28.11
Reticulocalbin-1 OS=Homo sapiens GN=RCN1 PE=1 SV=1	6.8	6.51	6.72	4.5	6.35	4.74	12.06	11.87	10.39	4.38	5.95
Retinol dehydrogenase 13 OS=Homo sapiens GN=RDH13 PE=1 SV=2	12.22	1.63	9.25	12.28	7.73	3.38	6.46	2	2.18	12.17	4.01
Rho GDP-dissociation inhibitor 1 OS=Homo sapiens GN=ARHGDIA PE=1 SV=3	10	11.47	8.08	8.24	7.46	6.04	8	8.1	11.13	4.96	8.74
Ribonuclease inhibitor OS=Homo sapiens GN=RNH1 PE=1 SV=2	16.35	15.39	14.14	18	14.92	16.14	18.92	20.13	18.18	8.44	12.78
Ribonucleoprotein PTB-binding 1 OS=Homo sapiens GN=RAVER1 PE=1 SV=1	8	5.73	8	11.37	10	3.8	9.22	4	4.41	7.82	2.01
Ribonucleoside-diphosphate reductase subunit M2 OS=Homo sapiens GN=RRM2 PE=1 SV=1	6	8.24	10.91	12	10.11	8.41	14.61	0.06	2.97	8	8.26
RNA-binding protein 10 OS=Homo sapiens GN=RBM10 PE=1 SV=3	5.47	4	5.03	6.92	4.76	5.74	2.63	4.07	6	5.45	2.08
RNA-binding protein 14 OS=Homo sapiens GN=RBM14 PE=1 SV=2	11.07	4.16	8.81	11.62	17.11	2.85	11.62	7.6	6.98	10.69	11.09
RNA-binding protein 25 OS=Homo sapiens GN=RBM25 PE=1 SV=3	7.29	6.17	4.48	6.82	4.06	3.59	7.04	0.75	4.4	4.68	4.08
RNA-binding protein 39 OS=Homo sapiens GN=RBM39 PE=1 SV=2	11.56	7.7	9.44	17.33	12.38	0.97	10.2	6	7.75	10.99	8.19
RNA-binding protein EWS OS=Homo sapiens GN=EWSR1 PE=1 SV=1	6.26	8	10	10.01	10	8.74	8.27	13.78	8	10.21	7.92
RNA-binding protein FUS OS=Homo sapiens GN=FUS PE=1 SV=1	8	10	8.48	10	4.52	2	6	6.66	3.64	4.16	9.02
RuvB-like 1 OS=Homo sapiens GN=RUVBL1 PE=1 SV=1	18.99	15.69	16.96	23.56	17.41	12.24	17.6	6.29	10.73	21.32	16.08
RuvB-like 2 OS=Homo sapiens GN=RUVBL2 PE=1 SV=3	23.26	16.09	20.56	24.78	15.54	17.64	27.97	9.51	15.02	23.09	24.58
S-adenosylmethionine synthase isoform type-2 OS=Homo sapiens GN=MAT2A PE=1 SV=1	17.36	16.28	14.15	18.58	12.68	9.01	9.65	2.44	8.71	13.69	15.36
S-formylglutathione hydrolase OS=Homo sapiens GN=ESD PE=1 SV=2	21.38	8.45	15.18	18.89	14.1	4.05	17.94	1.66	10	10.38	13.66
SAP domain-containing ribonucleoprotein OS=Homo sapiens GN=SARNP PE=1 SV=3	5.9	7.67	7.53	5.07	6.63	2.29	5.09	12.68	8.24	6.66	6.4
Sarcoplasmic/endoplasmic reticulum calcium ATPase 2 OS=Homo sapiens GN=ATP2A2 PE=1 SV=1	30.1	29.73	35.49	36.36	31.3	16.8	39.92	7.35	28.78	20.61	30.02
Secernin-1 OS=Homo sapiens GN=SCRN1 PE=1 SV=2	4	2	2.44	4.01	2.56	2.3	2.07	4	4	2	2
Secretory carrier-associated membrane protein 2 OS=Homo sapiens GN=SCAMP2 PE=1 SV=2	1.64	5.38	3.58	1.38	1.41	4.49	4	2	2	1.76	0.86
Secretory carrier-associated membrane protein 3 OS=Homo sapiens GN=SCAMP3 PE=1 SV=3	10	8.37	9.72	8.02	8	6.83	6	4	6.16	8	7.41
Selenide, water dikinase 1 OS=Homo sapiens GN=SEPHS1 PE=1 SV=2	10	4.28	4.17	8	6.01	2	4.23	5.25	6	10.04	4.66
Septin-2 OS=Homo sapiens GN=SEPT2 PE=1 SV=1	16.15	17.58	16.54	18	19.77	11.81	15.27	17.97	14.02	18	12.15
Septin-7 OS=Homo sapiens GN=SEPT7 PE=1 SV=2	8.39	6.01	10.04	14	6.25	5.48	14	12.43	13.61	10.32	4
Septin-9 OS=Homo sapiens GN=SEPT9 PE=1 SV=2	8.58	7.31	12.2	12.58	8.9	5.72	12.2	19.78	8.03	10.27	8.7
Serine hydroxymethyltransferase, mitochondrial OS=Homo sapiens GN=SHMT2 PE=1 SV=3	28.24	37.06	35.04	31.85	31.35	43.73	34.45	30.52	33.38	29.81	32.08
Serine--tRNA ligase, cytoplasmic OS=Homo sapiens GN=SARS PE=1 SV=3	20.01	10.01	13.79	17.74	20.71	15.54	26.07	13.7	6.39	18.79	17.52
Serine-threonine kinase receptor-associated protein OS=Homo sapiens GN=STRAP PE=1 SV=1	15.51	12	15.18	17.32	10.34	8.2	12.63	3	7.05	14.81	12.56
Serine/arginine repetitive matrix protein 2 OS=Homo sapiens GN=SRRM2 PE=1 SV=2	26.69	34.59	24.69	27.25	20.12	28.93	32.17	41.75	34.75	20.15	17.19
Serine/arginine-rich splicing factor 3 OS=Homo sapiens GN=SRSF3 PE=1 SV=1	7.77	7.03	4.19	8	5.78	2.71	7.43	12.1	8.08	6.03	8.01
Serine/threonine-protein phosphatase 2A 56 kDa regulatory subunit delta isoform OS=Homo sapiens GN=PPP2R5D PE=1 SV=1	11.09	9.39	6.99	10.45	8.89	6.17	12.69	5.73	4.01	15.28	11.04
Serine/threonine-protein phosphatase 2A 65 kDa regulatory subunit A alpha isoform OS=Homo sapiens GN=PPP2R1A PE=1 SV=4	45.38	37.66	44.61	42.27	38.78	40.06	45.58	28.22	29.4	40.67	34.87
Serine/threonine-protein phosphatase 2A activator OS=Homo sapiens GN=PPP2R4 PE=1 SV=3	2	2	2	2	2	0.98	1.34	0.07	2	4.03	4.01
Serine/threonine-protein phosphatase 2A catalytic subunit alpha isoform OS=Homo sapiens GN=PPP2CA PE=1 SV=1	12.5	8	14.27	14.03	12.26	8.81	16.7	7.75	8.73	13.07	8.44
Serine/threonine-protein phosphatase 5 OS=Homo sapiens GN=PPP5C PE=1 SV=1	3.39	7.8	2	6	2.26	2.01	6.39	5.4	5.5	2.5	2.59
Serine/threonine-protein phosphatase 6 regulatory subunit 1 OS=Homo sapiens GN=PPP6R1 PE=1 SV=5	5.1	2.01	2	4.02	4	0.12	4.55	0.54	2	2	2
Serine/threonine-protein phosphatase PGAM5, mitochondrial OS=Homo sapiens GN=PGAM5 PE=1 SV=2	3.89	2	1.61	4.05	0.15	3.17	4.54	0.71	2	0.18	3.11
Serpin H1 OS=Homo sapiens GN=SERPINH1 PE=1 SV=2	28.52	12.02	26.91	28.55	25.55	15.54	25.68	13.57	14.08	25.35	18.81
Serrate RNA effector molecule homolog OS=Homo sapiens GN=SRRT PE=1 SV=1	8.67	6.93	7.16	15.52	9.61	3.01	10.49	5.49	7.45	3.79	9.41
Sideroflexin-1 OS=Homo sapiens GN=SFXN1 PE=1 SV=4	16.43	15.64	16.8	18.62	17.88	16.82	15.92	2.34	14.32	15.74	10.17
Signal peptidase complex catalytic subunit SEC11A OS=Homo sapiens GN=SEC11A PE=1 SV=1	2.96	2	4.51	3.77	4	4.82	6	2	2	2.51	4.25
Signal recognition particle receptor subunit alpha OS=Homo sapiens GN=SRPR PE=1 SV=2	14.27	3.34	10.74	17.67	8.17	5.26	12.92	3	4.03	6.27	7.03
Signal recognition particle receptor subunit beta OS=Homo sapiens GN=SRPRB PE=1 SV=3	2.43	6	3.94	6.31	2.02	4.43	2.1	6.01	8	1.7	2
Signal recognition particle subunit SRP68 OS=Homo sapiens GN=SRP68 PE=1 SV=2	11.33	6	7.85	12.02	5.28	5.27	15.72	4	8	4.28	6.16
Sister chromatid cohesion protein PDS5 homolog A OS=Homo sapiens GN=PDS5A PE=1 SV=1	8.95	4.99	12.52	10.09	10	2.48	20.39	6.4	2.07	8.36	10.98
Small nuclear ribonucleoprotein E OS=Homo sapiens GN=SNRPE PE=1 SV=1	4	3.38	2	4	2.02	2	2	2.38	2.01	2.24	2
Small nuclear ribonucleoprotein Sm D1 OS=Homo sapiens GN=SNRPD1 PE=1 SV=1	2	2	3.48	4	3.46	3.39	4	3.63	0.86	2	2.24
Small nuclear ribonucleoprotein Sm D3 OS=Homo sapiens GN=SNRPD3 PE=1 SV=1	8	4	4	8	4	4	4	6.81	6	4	6
Sodium/potassium-transporting ATPase subunit alpha-1 OS=Homo sapiens GN=ATP1A1 PE=1 SV=1	35.88	32.26	35.14	38.5	31.69	35.41	39.54	28.03	40.98	25.82	34.5
Sorting nexin-2 OS=Homo sapiens GN=SNX2 PE=1 SV=2	5.34	3.21	5.86	0.55	3.55	4	11.07	6	5.86	1.15	2.38
Spectrin alpha chain, non-erythrocytic 1 OS=Homo sapiens GN=SPTAN1 PE=1 SV=3	35.31	21.94	41.71	50.44	49.91	36.93	60.06	26.93	22.99	43.09	32.15
Spectrin beta chain, non-erythrocytic 1 OS=Homo sapiens GN=SPTBN1 PE=1 SV=2	37.74	22.55	32.28	47.34	45.63	40.6	49.7	17.89	26.06	32.81	30.62
Spermidine synthase OS=Homo sapiens GN=SRM PE=1 SV=1	12	4.24	11.87	14	10.92	5.77	11.81	2	2	6.09	8.67
Spliceosome RNA helicase DDX39B OS=Homo sapiens GN=DDX39B PE=1 SV=1	35.77	27.31	36.1	38.09	37.57	26.11	36.93	16.42	18.82	33.25	31.07
Splicing factor 1 OS=Homo sapiens GN=SF1 PE=1 SV=4	12	12.67	8.04	14	10	8.19	12	19.74	10.04	6.07	5.61
Splicing factor 3A subunit 1 OS=Homo sapiens GN=SF3A1 PE=1 SV=1	20.68	8.96	9.07	18.81	11.69	0.06	16.4	17.19	7.46	12.33	13.79
Splicing factor 3A subunit 3 OS=Homo sapiens GN=SF3A3 PE=1 SV=1	11.1	5.03	2.76	13.23	4.9	2.81	10.38	4.4	2.63	3.72	4.79
Splicing factor 3B subunit 1 OS=Homo sapiens GN=SF3B1 PE=1 SV=3	35.43	25.52	30.6	38.29	25.51	22.5	38.17	14.88	10.79	24.03	23.33
Splicing factor 3B subunit 2 OS=Homo sapiens GN=SF3B2 PE=1 SV=2	22.26	17.93	10.94	19.23	7.54	4.11	14.5	34.34	14.69	10.99	12.17
Splicing factor U2AF 35 kDa subunit OS=Homo sapiens GN=U2AF1 PE=1 SV=3	12	10.09	9.21	11.21	6.76	4.14	10.04	6.15	2	6.79	8.91
Splicing factor U2AF 65 kDa subunit OS=Homo sapiens GN=U2AF2 PE=1 SV=4	11.12	6.54	13.13	18.09	12.87	2.6	17.84	5.31	4.11	10.32	9.52
Squamous cell carcinoma antigen recognized by T-cells 3 OS=Homo sapiens GN=SART3 PE=1 SV=1	5.64	1.39	2.07	5.8	2.2	0.94	0.22	4.3	4.77	2.49	0.75
Src substrate cortactin OS=Homo sapiens GN=CTTN PE=1 SV=2	9.13	6.03	7.58	9.23	6.59	4	16.05	2	7.02	4.9	11.28
Staphylococcal nuclease domain-containing protein 1 OS=Homo sapiens GN=SND1 PE=1 SV=1	33.83	37.99	40.41	40.4	40.82	39.45	50.65	40.15	39.84	43.36	31.34
Stathmin OS=Homo sapiens GN=STMN1 PE=1 SV=3	2.46	2.84	2.62	2	2	2	2.03	0.76	10.35	4	2.28
Sterol-4-alpha-carboxylate 3-dehydrogenase, decarboxylating OS=Homo sapiens GN=NSDHL PE=1 SV=2	5.78	4.01	10.05	9.69	10.42	8.02	11.28	3.71	6.01	4.95	4.21
Stomatin-like protein 2, mitochondrial OS=Homo sapiens GN=STOML2 PE=1 SV=1	8	12.2	16	8.92	11.1	6	8	6	10	10.01	4
Stress-70 protein, mitochondrial OS=Homo sapiens GN=HSPA9 PE=1 SV=2	44.49	49.07	45.81	49.26	43.96	35.01	49.19	49.76	43.65	37.25	47.25
Stress-induced-phosphoprotein 1 OS=Homo sapiens GN=STIP1 PE=1 SV=1	48.8	31.16	44.03	52.31	44.6	14.34	42.28	0.44	33.59	40.44	36.11
Structural maintenance of chromosomes protein 1A OS=Homo sapiens GN=SMC1A PE=1 SV=2	27.86	17.64	13.33	19.62	11.58	2.08	20.38	45.95	15.97	14.06	21.08
Structural maintenance of chromosomes protein 2 OS=Homo sapiens GN=SMC2 PE=1 SV=2	24.9	25.71	16.55	21.27	17.71	9.91	25.32	12.07	22.46	11.26	10.09
Structural maintenance of chromosomes protein 3 OS=Homo sapiens GN=SMC3 PE=1 SV=2	9.12	10.36	10	4.95	8	14.4	6.23	14.95	13.47	8.03	4.02
Structural maintenance of chromosomes protein 4 OS=Homo sapiens GN=SMC4 PE=1 SV=2	18.32	9.74	14.97	15.92	8.28	3.37	13.95	11.82	7.49	11.98	6.76
Succinate dehydrogenase [ubiquinone] flavoprotein subunit, mitochondrial OS=Homo sapiens GN=SDHA PE=1 SV=2	13.29	3.59	12.49	12.52	9.36	5.55	14.5	6.23	7.03	7.1	12.57
Succinate-semialdehyde dehydrogenase, mitochondrial OS=Homo sapiens GN=ALDH5A1 PE=1 SV=2	6.22	4	7.76	6.86	4.38	4.79	6.03	2.36	4.23	8.05	4.22
Sulfotransferase 1A1 OS=Homo sapiens GN=SULT1A1 PE=1 SV=3	11.36	9.3	6.23	10.05	18.39	3.84	10.81	0.97	6.3	10.99	8.19
SUMO-activating enzyme subunit 1 OS=Homo sapiens GN=SAE1 PE=1 SV=1	10.96	2	13.68	13.77	10.64	5.86	16.24	5.02	5.05	11.11	7.09
SUMO-activating enzyme subunit 2 OS=Homo sapiens GN=UBA2 PE=1 SV=2	14.35	8.42	16.19	13.72	15.57	8.65	14.79	11.42	22.6	14.26	10.87
Superkiller viralicidic activity 2-like 2 OS=Homo sapiens GN=SKIV2L2 PE=1 SV=3	15.91	6.17	6.15	16.51	7.95	2.14	6.87	4	2	7.94	2.02
Superoxide dismutase [Cu-Zn] OS=Homo sapiens GN=SOD1 PE=1 SV=2	10	8.02	9.3	10	10	1.1	6.95	24.1	9.43	12.69	6.95
Suppressor of G2 allele of SKP1 homolog OS=Homo sapiens GN=SUGT1 PE=1 SV=3	3.35	4.81	4.29	7.86	6.05	4	6.02	0.4	6	4.07	2
Symplekin OS=Homo sapiens GN=SYMPK PE=1 SV=2	5.53	3.54	7.46	9.38	2.27	2.05	8.97	0.98	2.02	1.66	3.36
Synaptic vesicle membrane protein VAT-1 homolog OS=Homo sapiens GN=VAT1 PE=1 SV=2	13.89	9.19	20.84	22.03	22	10.98	13.69	3.27	14	17.36	14.06
Synembryn-A OS=Homo sapiens GN=RIC8A PE=1 SV=3	6.12	6.24	0.05	8.3	4.84	5.87	1.24	2	1.26	3.53	3.74
T-complex protein 1 subunit alpha OS=Homo sapiens GN=TCP1 PE=1 SV=1	56.27	44.54	47.86	54.33	54.27	60.46	52.09	24.66	35.52	44.15	44.44
T-complex protein 1 subunit beta OS=Homo sapiens GN=CCT2 PE=1 SV=4	59.88	72.97	66	63.71	63.22	65.64	63.37	51.99	56.83	60.84	50.03
T-complex protein 1 subunit delta OS=Homo sapiens GN=CCT4 PE=1 SV=4	49.09	45.44	38.51	40.94	36.07	32.91	44.21	27.23	39.39	40.72	46.17
T-complex protein 1 subunit epsilon OS=Homo sapiens GN=CCT5 PE=1 SV=1	61.33	48.12	61.09	65.91	61.85	38.89	54.93	35.31	42.4	61.42	42.24
T-complex protein 1 subunit eta OS=Homo sapiens GN=CCT7 PE=1 SV=2	45.97	41.23	43	48.99	40.67	45.87	45.51	16.36	34.73	41.53	42.49
T-complex protein 1 subunit gamma OS=Homo sapiens GN=CCT3 PE=1 SV=4	64.54	47.75	55.4	53.61	52.39	48.78	49.84	38.83	46.09	50.02	46.92
T-complex protein 1 subunit theta OS=Homo sapiens GN=CCT8 PE=1 SV=4	49.9	42.93	65.13	56.79	61.54	54.55	58.1	34.36	42.8	52.07	56.13
T-complex protein 1 subunit zeta OS=Homo sapiens GN=CCT6A PE=1 SV=3	47.6	46.61	39.38	52.73	40.79	42.96	38.08	37.55	35.42	48.65	25.71
Talin-1 OS=Homo sapiens GN=TLN1 PE=1 SV=3	80.56	61.16	61.43	77.53	64.03	32.95	64.19	59.78	55.73	69.88	61.88
TAR DNA-binding protein 43 OS=Homo sapiens GN=TARDBP PE=1 SV=1	6.68	10.63	11.25	8.76	11.48	6.21	5.65	4.43	10.84	12.89	4.82
Testin OS=Homo sapiens GN=TES PE=1 SV=1	4.76	10.13	1.78	8.44	4.34	0.2	4.26	22.76	13.4	7.51	4.41
Thioredoxin domain-containing protein 5 OS=Homo sapiens GN=TXNDC5 PE=1 SV=2	19.83	26.29	20	16.82	13.34	18.46	16.34	17.3	24.13	22.41	12.45
Thioredoxin reductase 1, cytoplasmic OS=Homo sapiens GN=TXNRD1 PE=1 SV=3	22.81	10.03	18.03	14.16	18.14	17.26	15.48	12.66	6	16.14	13.31
Thioredoxin-related transmembrane protein 1 OS=Homo sapiens GN=TMX1 PE=1 SV=1	7.39	2.16	8.77	7.54	5.46	2.39	8.77	2	3.04	0.32	7.84
THO complex subunit 4 OS=Homo sapiens GN=ALYREF PE=1 SV=3	11.89	8.84	8.66	8.78	10.02	3.8	14.03	10.26	9.6	9.03	12.79
Threonine--tRNA ligase, cytoplasmic OS=Homo sapiens GN=TARS PE=1 SV=3	34.46	18.07	35.3	41.49	39.27	28.32	41.08	7.05	10.04	26.4	18
Thyroid hormone receptor-associated protein 3 OS=Homo sapiens GN=THRAP3 PE=1 SV=2	6.51	2	4.24	11.85	5.71	2.01	5.38	13.07	2.16	4.47	4.51
Thyroid receptor-interacting protein 6 OS=Homo sapiens GN=TRIP6 PE=1 SV=3	1.85	2	1.13	2	1.89	3.34	2	0.65	2	1.48	1.19
Torsin-1A-interacting protein 1 OS=Homo sapiens GN=TOR1AIP1 PE=1 SV=2	4.47	4	5.34	4.12	2	2	2	1.65	6	4.02	3.03
Transaldolase OS=Homo sapiens GN=TALDO1 PE=1 SV=2	20.68	13.74	23.71	22	24.53	20.89	22.52	25.17	13.83	19.14	22.28
Transcription elongation factor A protein 1 OS=Homo sapiens GN=TCEA1 PE=1 SV=2	2.2	7.54	2.7	3.46	3.71	0.08	4.39	13.18	11.21	2	2
Transcription elongation factor SPT6 OS=Homo sapiens GN=SUPT6H PE=1 SV=2	3.29	3.2	3.04	6.32	1.1	5.34	2.01	2.05	3.49	4.01	0.19
Transcription elongation regulator 1 OS=Homo sapiens GN=TCERG1 PE=1 SV=2	4.94	5.27	8.12	8.77	7.75	10.17	7.33	9.63	1.73	3.28	3.31
Transcription factor A, mitochondrial OS=Homo sapiens GN=TFAM PE=1 SV=1	8.17	8	6.01	10.12	4.1	1.48	5.16	14.05	6	8.1	8.17
Transcription factor BTF3 OS=Homo sapiens GN=BTF3 PE=1 SV=1	6.57	6	8.01	8.82	8	2	8.07	12	6.77	8.4	2
Transcription intermediary factor 1-beta OS=Homo sapiens GN=TRIM28 PE=1 SV=5	78.95	80.93	78.68	73.16	76.69	89.7	68.26	120.83	79.54	88.13	60.36
Transforming protein RhoA OS=Homo sapiens GN=RHOA PE=1 SV=1	16.92	4.16	7.69	13.66	2	0.6	10.84	6.49	6.75	5.27	13.05
Transgelin-2 OS=Homo sapiens GN=TAGLN2 PE=1 SV=3	31.68	35.78	29.58	30.66	32.79	23.06	27.23	28.06	26.92	37.75	25.15
Transitional endoplasmic reticulum ATPase OS=Homo sapiens GN=VCP PE=1 SV=4	71.67	84.14	77.53	73.87	82.51	62.97	65.82	89.33	95.55	82.27	61.17
Transketolase OS=Homo sapiens GN=TKT PE=1 SV=3	44.29	40.93	45.67	42.34	46.12	31.24	50.43	58.34	48.2	51.7	40.65
Translational activator GCN1 OS=Homo sapiens GN=GCN1L1 PE=1 SV=6	96.8	42.07	81.47	106.74	70.49	50.41	92.34	3.13	22.22	58.95	47.3
Transmembrane and TPR repeat-containing protein 3 OS=Homo sapiens GN=TMTC3 PE=1 SV=2	4	2	4.91	6	2	3.02	2	2	4	4.27	2
Transmembrane protein 41B OS=Homo sapiens GN=TMEM41B PE=1 SV=1	2	2	1.57	2	2	2	2	0.13	2	1.7	2
Transportin-1 OS=Homo sapiens GN=TNPO1 PE=1 SV=2	15.11	11.38	18.18	20.89	18.46	13.79	30.71	0.14	7.18	19.38	20.76
Treacle protein OS=Homo sapiens GN=TCOF1 PE=1 SV=3	11.16	8.22	3.88	15.41	2.02	0.55	6.81	14.82	4.98	1.09	2.75
Tricarboxylate transport protein, mitochondrial OS=Homo sapiens GN=SLC25A1 PE=1 SV=2	9.9	4	7.93	12.5	11.8	6.63	9.76	0.24	2	9.44	10.84
Trifunctional enzyme subunit alpha, mitochondrial OS=Homo sapiens GN=HADHA PE=1 SV=2	37.13	23.02	46.72	34.72	33.03	19.09	41.04	11.5	21.47	25.41	21.8
Trifunctional enzyme subunit beta, mitochondrial OS=Homo sapiens GN=HADHB PE=1 SV=3	23.69	12.11	19.23	18.95	18.35	9.61	18.93	3.14	18.14	14.21	10.4
Trifunctional purine biosynthetic protein adenosine-3 OS=Homo sapiens GN=GART PE=1 SV=1	48.14	28.3	40.92	41.84	43.94	24.61	49.56	15.63	17.58	35.17	36.48
Triosephosphate isomerase OS=Homo sapiens GN=TPI1 PE=1 SV=3	38.38	48.08	45.16	43.85	43.37	33.53	30.59	66.92	58.36	47.1	33.44
Tripeptidyl-peptidase 1 OS=Homo sapiens GN=TPP1 PE=1 SV=2	0.78	0.71	2.8	4	4	2	3.89	0.27	4	3.55	3.11
tRNA (cytosine(34)-C(5))-methyltransferase OS=Homo sapiens GN=NSUN2 PE=1 SV=2	11.48	19.39	12.45	14.32	17.52	12.25	16.39	0.07	8.13	15.96	5.94
tRNA-splicing ligase RtcB homolog OS=Homo sapiens GN=RTCB PE=1 SV=1	20.97	21.95	24.48	22.72	26.3	13.48	25.45	20.24	18.64	25.18	17.79
Tropomyosin alpha-3 chain OS=Homo sapiens GN=TPM3 PE=1 SV=2	6	6.24	10.4	6	5.45	12.42	6	8.22	3.81	1.43	4.98
Tropomyosin alpha-4 chain OS=Homo sapiens GN=TPM4 PE=1 SV=3	22.13	26.05	2.64	18.39	12.05	2.21	19.45	51.33	31.39	23.49	13.91
Tryptophan--tRNA ligase, cytoplasmic OS=Homo sapiens GN=WARS PE=1 SV=2	8.33	8.17	4	6.74	6	2.77	5.8	7.74	6.15	9.24	3.39
Tubulin alpha-1B chain OS=Homo sapiens GN=TUBA1B PE=1 SV=1	8	59.06	74.22	63.47	76.41	80.15	59.25	68.94	73.27	71.73	8
Tubulin beta-2B chain OS=Homo sapiens GN=TUBB2B PE=1 SV=1	10.22	14.49	16	16.17	16.57	8.5	16	8.9	2	18.05	12
Tubulin beta-4B chain OS=Homo sapiens GN=TUBB4B PE=1 SV=1	6.14	74.05	6	69.04	7.64	16.01	6.03	14.11	8.23	8	6
Tubulin--tyrosine ligase-like protein 12 OS=Homo sapiens GN=TTLL12 PE=1 SV=2	14.46	8.8	14.57	15.1	16	19.75	15.41	4	10.15	11.9	7.78
Tubulin-specific chaperone D OS=Homo sapiens GN=TBCD PE=1 SV=2	4.05	6.27	12.49	8.07	8.08	16.85	7.17	5.85	9.77	10.74	6.45
Twinfilin-1 OS=Homo sapiens GN=TWF1 PE=1 SV=3	0.32	4.1	0.3	0.09	0.14	0.14	0.53	2.04	3.78	2.2	0.17
Tyrosine--tRNA ligase, cytoplasmic OS=Homo sapiens GN=YARS PE=1 SV=4	20.19	21.78	17.02	26.04	13.14	11.51	32.64	11.09	11.83	14.99	18.28
Tyrosine-protein phosphatase non-receptor type 11 OS=Homo sapiens GN=PTPN11 PE=1 SV=2	8.17	6	8.56	8	9.81	6.87	4.97	4.22	6	6.79	2.86
U1 small nuclear ribonucleoprotein 70 kDa OS=Homo sapiens GN=SNRNP70 PE=1 SV=2	5.71	0.69	4.41	11.13	2.43	3.01	5.84	2.86	1.52	2.78	4.19
U4/U6 small nuclear ribonucleoprotein Prp31 OS=Homo sapiens GN=PRPF31 PE=1 SV=2	5.04	5.84	5.88	8.46	6.25	3.06	6.44	7.2	0.86	6.01	4.41
U5 small nuclear ribonucleoprotein 200 kDa helicase OS=Homo sapiens GN=SNRNP200 PE=1 SV=2	74.43	36.6	60.85	70.89	64.2	49.8	76.6	17.5	16	47.25	49.27
U6 snRNA-associated Sm-like protein LSm4 OS=Homo sapiens GN=LSM4 PE=1 SV=1	3.14	4	1.54	4.26	2.05	0.34	1.7	4.62	2	2.06	1.2
Ubiquitin carboxyl-terminal hydrolase 5 OS=Homo sapiens GN=USP5 PE=1 SV=2	28.13	20.1	22.88	20.05	17.88	21.27	14.78	10.67	17.6	26	14.99
Ubiquitin carboxyl-terminal hydrolase CYLD OS=Homo sapiens GN=CYLD PE=1 SV=1	0.22	0.31	0.19	0.24	0.15	0.59	0.05	0.31	0.24	0.28	0.26
Ubiquitin thioesterase OTUB1 OS=Homo sapiens GN=OTUB1 PE=1 SV=2	7.52	4.17	6.09	7.25	5.73	7.09	9.54	2	2	7.21	8.02
Ubiquitin-associated protein 2-like OS=Homo sapiens GN=UBAP2L PE=1 SV=2	13.89	11.1	12.04	15.6	10.32	4.79	15.42	18.71	8	12.11	9.58
Ubiquitin-conjugating enzyme E2 O OS=Homo sapiens GN=UBE2O PE=1 SV=3	10.12	6.01	6.02	7.48	5.54	6.05	9.06	0.54	5.21	5.44	11.14
Ubiquitin-conjugating enzyme E2 S OS=Homo sapiens GN=UBE2S PE=1 SV=2	5.74	4	3.82	4.05	4	4	4	2.68	4	4	4.62
Ubiquitin-like modifier-activating enzyme 1 OS=Homo sapiens GN=UBA1 PE=1 SV=3	74.94	98.76	100.37	76.81	96.68	107.26	92.07	77.5	93.5	108.12	67.26
UDP-glucose:glycoprotein glucosyltransferase 1 OS=Homo sapiens GN=UGGT1 PE=1 SV=3	14.78	4	12.62	13.73	9.57	2.76	7.83	1.59	2.13	9.08	10.72
Unconventional myosin-Ic OS=Homo sapiens GN=MYO1C PE=1 SV=4	15.95	13.6	16.65	19.06	17.23	12.42	10.29	3.57	9.12	6.48	8.27
Unconventional myosin-Id OS=Homo sapiens GN=MYO1D PE=1 SV=2	12.47	2.97	12.5	13.49	10.36	2	8.71	1.7	2.54	6.02	4.97
UPF0160 protein MYG1, mitochondrial OS=Homo sapiens GN=C12orf10 PE=1 SV=2	5.97	4.5	4.02	4.12	8.63	2.09	3.38	1.78	8.4	9.22	3.11
V-type proton ATPase catalytic subunit A OS=Homo sapiens GN=ATP6V1A PE=1 SV=2	23.24	11.86	16.39	20.13	17.34	9.66	13.06	4.77	8.62	17.27	11.53
Vacuolar protein sorting-associated protein 35 OS=Homo sapiens GN=VPS35 PE=1 SV=2	23.35	5.79	20.5	24.45	28.21	27.46	35.5	4.05	6.63	12.03	24.02
Vacuolar protein sorting-associated protein VTA1 homolog OS=Homo sapiens GN=VTA1 PE=1 SV=1	6.66	2.88	5.88	5.52	3.02	0.08	9.59	2.95	4.58	0.1	1.68
Valine--tRNA ligase OS=Homo sapiens GN=VARS PE=1 SV=4	29.78	28.96	39.11	32.51	33.22	41.09	38.99	12.01	23.91	33.16	24.49
Very long-chain specific acyl-CoA dehydrogenase, mitochondrial OS=Homo sapiens GN=ACADVL PE=1 SV=1	11.78	8.01	24.06	21.26	7.78	7.1	17.02	4.02	8.12	15.71	17.79
Very-long-chain enoyl-CoA reductase OS=Homo sapiens GN=TECR PE=1 SV=1	3.84	4.01	5.44	4.79	3.72	2.03	7.1	2.05	4.54	2	3.79
Vesicle-associated membrane protein 3 OS=Homo sapiens GN=VAMP3 PE=1 SV=3	2	4	4	4	4	2	2	4	4	2	2
Vesicle-fusing ATPase OS=Homo sapiens GN=NSF PE=1 SV=3	16.65	14.44	21.22	17.79	22.14	8.22	22.54	3.28	11.94	10.28	17.64
Vesicle-trafficking protein SEC22b OS=Homo sapiens GN=SEC22B PE=1 SV=4	6.68	7.69	9.82	9.06	8.44	4.57	6.1	5.8	11.7	8	3.83
Vigilin OS=Homo sapiens GN=HDLBP PE=1 SV=2	27.69	27.7	29.01	33.03	22.61	11.44	30.19	25.52	18.42	23.87	14.8
Vimentin OS=Homo sapiens GN=VIM PE=1 SV=4	62.08	75.41	68.76	50.86	30.6	47.25	23.21	52.22	58.65	38.61	32.66
Vinculin OS=Homo sapiens GN=VCL PE=1 SV=4	50.4	45.28	43.19	50.23	46.64	46.41	48.62	31.16	35.51	53.98	44.44
Voltage-dependent anion-selective channel protein 1 OS=Homo sapiens GN=VDAC1 PE=1 SV=2	22.45	8.96	23.43	27.33	21.55	12.37	21.11	5.42	11.87	21.81	25.51
Voltage-dependent anion-selective channel protein 2 OS=Homo sapiens GN=VDAC2 PE=1 SV=2	15.85	8.71	22.45	18.08	17.92	8.81	20	13.51	11.56	13.7	18
WD repeat-containing protein 1 OS=Homo sapiens GN=WDR1 PE=1 SV=4	24.27	6.34	1.25	21.49	0.66	6.03	1.4	4.1	6.03	1.74	16.86
WW domain-binding protein 11 OS=Homo sapiens GN=WBP11 PE=1 SV=1	5.47	3.02	2.36	6.03	2.02	2	4.27	1.47	2.34	4.03	2.44
X-ray repair cross-complementing protein 5 OS=Homo sapiens GN=XRCC5 PE=1 SV=3	72.73	39.32	70.74	73.86	72.37	47.12	62.78	20.8	26.19	76.2	46.86
X-ray repair cross-complementing protein 6 OS=Homo sapiens GN=XRCC6 PE=1 SV=2	61.31	59.68	70.6	64.22	72.9	52.49	62.26	49.59	56.49	70.54	52.34
Xaa-Pro aminopeptidase 1 OS=Homo sapiens GN=XPNPEP1 PE=1 SV=3	11.96	5.72	9.62	11.7	8.5	0.4	7.75	1.76	6	6.74	7.74
Zinc finger CCCH domain-containing protein 15 OS=Homo sapiens GN=ZC3H15 PE=1 SV=1	6.2	6	0.83	4.11	2.12	4.01	0.83	4.16	6.05	2.56	0.15
Zinc phosphodiesterase ELAC protein 2 OS=Homo sapiens GN=ELAC2 PE=1 SV=2	17.35	16.68	18.33	23.4	15.21	13.24	19.4	0.89	6.27	8.88	13.03

## Sheet: Sheet2
ID_REF	GSM206793	GSM206794	GSM206795	GSM206796	GSM206797	GSM206798
10000_at	11.0254	11.6139	10.3031	12.618	11.855	12.4346
10001_at	209.816	208.912	243.407	323.146	287.726	300.807
10002_i_at	1864.01	3137.76	2292.26	2662.65	2949.65	2377.83
10003_f_at	1898.34	3913.82	3576.49	3832.92	4786.55	4144.46
10004_at	23.708	19.4589	13.867	16.1997	12.5472	14.308
10005_at	255.523	249.233	238.3	259.971	222.938	211.952
10006_at	76.9484	119.2	113.967	131.266	172.801	139.926
10007_at	330.878	270.576	216.906	208.025	186.788	281.009
10008_at	118.946	86.6883	61.1594	68.4751	55.7911	63.3127
10009_at	139.443	131.426	90.7787	109.227	91.8353	99.9563
10010_at	118.102	307.075	306.335	519.597	624.387	786.554
10011_at	19.9537	18.0818	14.2856	17.2912	13.3261	15.8963
10012_at	118.921	101.556	100.017	90.373	74.5069	83.1978
10013_at	23.9239	47.0434	49.5697	54.6835	88.4329	71.3348
10014_at	444.479	339.656	346.049	294.041	310.979	348.774
10015_at	2583.51	3138.32	2863.46	2838.93	3353.05	3498.59
10016_at	799.629	849.082	982.091	835.561	1032.69	1021.02
10017_at	57.3572	47.0802	34.0457	34.5392	26.7107	30.5901
10018_at	1302.92	1153.01	2148.66	1623.65	1180.72	1949.6
10019_at	2287.19	1320.34	1561.74	1270.43	946.474	1153.95
10020_at	149.559	174.435	237.15	199.973	200.768	204.18
10021_at	40.4299	35.0212	34.6663	37.8071	37.3095	32.3122
10022_at	11.0864	26.714	12.3573	10.5786	20.9142	17.4294
10023_at	33.0661	28.0541	21.6686	28.5369	24.8451	22.0879
10024_at	55.0708	67.6949	70.2428	77.4761	92.1857	79.0873
10025_at	11.8027	12.6363	14.4543	13.5452	16.8713	18.4282
10026_at	70.444	62.3005	36.7303	46.5864	39.7904	40.913
10027_at	34.8587	34.3239	23.3067	35.8197	28.4224	33.1877
10028_at	192.942	188.349	142.768	147.321	126.935	134.606
10029_at	41.186	54.3965	48.4123	45.7321	55.9851	51.005
10030_at	118.107	75.5605	80.0263	66.3361	47.2502	64.5441
10031_at	363.602	278.418	320.836	273.229	278.499	318.804
10032_at	68.9983	80.5199	79.4097	83.7684	104.993	89.9643
10033_at	15.4405	28.0766	35.9084	35.1449	66.5607	47.6913
10034_at	137.111	248.813	286.212	312.338	416.151	381.77
10035_at	77.0901	141.261	113.822	118.699	146.767	140.79
10036_at	32.9658	33.4997	30.2098	32.4795	37.4446	36.1528
10037_at	287.54	237.362	162.86	197.708	169.259	176.184
10038_i_at	429.754	317.904	204.088	284.062	215.433	198.727
10039_s_at	41.5729	28.4438	25.9985	29.8935	23.9349	22.5177
10040_at	20.387	18.0778	15.0374	16.8022	12.2353	15.0345
10041_at	105.731	100.663	66.8703	89.2685	63.3836	60.8902
10042_at	9.96617	10.804	10.501	10.2617	11.9975	11.7371
10043_at	154.024	150.123	119.556	138.644	140.782	162.942
10044_at	187.092	192.725	265.606	217.864	234.011	210.43
10045_at	3592.19	3830.95	3935.61	4128.86	4189.2	4541.85
10046_at	9.76065	13.7332	21.1395	18.1651	20.5536	15.9134
10047_f_at	3579.14	8956.12	8535.44	9444.41	9979.48	8154.28
10048_at	44.2699	55.6113	53.9038	48.9602	49.4827	41.0692
10049_at	32.9989	30.0218	37.4593	31.8667	34.4863	30.277
10050_at	103.74	181.355	304.45	218.904	227.037	189.983
10051_at	724.227	614.859	916.668	742.932	658.238	446.116
10052_at	102.53	109.594	161.118	128.155	163.876	134.679
10053_at	2322	2338.63	2651.37	2369.89	2704.82	2361.53
10054_at	105.558	208.736	187.914	281.713	317.903	341.21
10055_at	44.3897	41.714	43.5928	46.0539	47.715	51.9757
10056_at	46.6784	107.271	113.237	116.487	221.08	184.971
10057_at	118.043	94.134	81.4	88.1735	74.1362	77.4437
10058_at	170.652	157.228	214.957	99.4793	100.688	117.743
10059_at	162.635	264.883	301.966	179.405	397.524	403.264
10060_at	163.388	457.798	278.75	211.186	501.98	538.433
10061_at	3053.49	3125.86	3118.41	2837.49	3138.03	2701.39
10062_at	98.971	113.7	141.569	133.832	123.887	98.3264
10063_i_at	33.9184	51.8677	74.2036	72.2197	99.9161	77.2353
10064_s_at	66.6112	112.519	160.891	130.942	166.201	107.671
10065_at	14.3645	43.5281	53.7538	33.8425	66.4525	49.4839
10066_s_at	139.421	199.792	187.986	243.5	275.83	217.056
10067_at	55.9509	48.5488	47.7152	50.8566	48.3317	50.1246
10068_i_at	636.776	1959.53	3349.4	3853.92	4360.78	5431.88
10069_f_at	322.592	1049.97	1623.79	1757.56	2188.59	2590.05
10070_at	23.7494	28.7278	37.5654	27.9257	35.6297	37.3227
10071_at	22.0439	21.2243	20.5588	20.1773	18.8017	19.0458
10072_at	23.2263	20.0521	14.4285	14.7104	13.6175	13.9732
10073_at	83.8393	84.6642	103.542	78.4745	95.6394	91.3231
10074_at	13.1349	10.4221	8.14537	8.66577	8.42141	8.74126
10075_at	140.098	191.612	223.935	185.173	257.851	309.012
10076_at	16.8706	20.9827	16.6169	19.9263	24.1474	24.2974
10077_at	20.5093	35.1764	36.2758	37.3523	45.1238	43.7739
10078_at	44.6653	45.5513	42.8959	44.1147	46.5973	45.4407
10079_at	87.2749	67.8138	34.5908	58.5057	41.8338	44.94
10080_at	28.3858	28.9763	19.5412	20.662	20.2183	22.5414
10081_at	77.9607	59.3432	40.2231	45.6022	41.8927	48.1005
10082_at	115.773	95.4062	60.3849	63.7146	58.5057	63.1135
10083_g_at	121.415	84.2697	63.0594	75.3582	67.5486	79.0312
10084_at	383.089	350.969	204.918	263.599	212.974	202.201
10085_at	302.674	883.543	228.249	394.567	605.824	1638
10086_at	42.607	80.3735	66.0673	62.7336	89.1648	92.9032
10087_at	43.0718	50.6006	53.2148	52.1391	58.3702	56.9166
10088_at	64.5841	73.8008	86.3407	96.1033	91.6689	102.008
10089_at	113.051	137.612	158.562	107.16	132.117	145.306
10090_at	18.7125	20.3654	21.571	20.2728	22.0344	21.2761
10091_at	384.247	479.726	558.874	462.214	604.12	597.879
10092_at	112.644	87.8861	112.704	90.9596	109.881	102.285
10093_at	153.152	134.321	111.626	120.24	117.787	123.025
10094_at	149.111	148.572	120.334	125.477	136.915	158.368
10095_at	44.1096	75.0038	82.8427	78.9766	110.025	108.76
10096_at	441.303	611.163	577.467	502.629	592.731	667.614
10097_at	9354.65	9014.82	9172.74	9264.41	9154.84	8747.16
10098_at	85.2057	140.145	135.664	118.587	164.924	153.047
10099_at	256.633	209.152	176.785	178.777	197.872	225.67
10100_at	146.681	149.443	118.296	131.243	139.838	148.914
10101_at	362.257	246.094	283.205	311.95	250.417	276.667
10102_at	64.4196	60.5514	59.882	54.7702	61.4767	59.4716
10103_at	63.0528	64.155	66.0987	72.2135	67.3167	77.6615
10104_at	107.928	71.5668	89.1171	85.5371	77.543	95.8571
10105_at	17.6345	18.0776	15.5129	20.8025	19.2092	18.0139
10106_at	61.9187	57.8125	51.171	223.841	131.281	141.856
10107_at	76.2825	99.3131	112.973	102.99	118.86	105.672
10108_at	493.48	995.412	940.714	748.092	1271.04	1158.5
10109_at	21.4148	38.5256	21.2399	26.016	26.7144	26.1017
10110_at	59.39	96.774	90.1305	66.7263	85.0984	94.6307
10111_at	114.502	92.5737	101.421	87.5391	96.1138	116.5
10112_at	203.4	349.71	381.651	437.904	470.705	505.037
10113_at	91.4594	157.01	222.631	228.945	324.992	321.896
10114_at	220.096	313.294	313.294	316.782	395.497	359.025
10115_at	65.3668	135.759	139.502	112.177	151.989	161.084
10116_at	216.231	238.97	219.778	232.306	262.458	274.857
10117_at	71.7012	160.627	213.978	132.49	195.959	171.635
10118_at	96.1403	184.095	252.336	201.811	239.227	230.873
10119_at	41.252	59.9541	47.3891	51.4344	45.9517	42.3414
10120_at	290.518	158.262	265.71	152.783	133.241	89.53
10121_at	1621.22	1641.03	2757.28	2250.11	2072.83	1431.83
10122_at	54.0259	53.5508	42.1583	48.2594	43.2915	37.6139
10123_at	174.85	151.598	131.619	226.006	227.271	228.636
10124_at	98.3503	88.9214	103.912	87.6281	106.941	119.696
10125_at	243.79	296.937	305.079	318.294	320.582	319.808
10126_at	48.1575	58.3813	54.3292	55.3832	68.1201	59.2173
10127_at	504.57	633.337	844.141	759.142	825.051	857.281
10128_at	46.0581	44.9577	42.7955	57.3253	57.3032	47.8616
10129_at	346.056	458.561	455.358	311.811	502.413	757.136
10130_at	178.678	169.407	240.392	205.689	206.041	169.059
10131_at	519.036	607.301	736.508	690.161	727.706	562.724
10132_at	292.113	487.435	597.879	574.777	474.523	427.172
10133_at	190.01	241.973	243.871	227.081	172.809	151.709
10134_at	173.964	158.214	185.604	214.451	254.389	271.156
10135_at	44.8204	118.016	103.703	139.538	251.86	188.725
10136_at	504.308	379.406	385.417	435.411	435.447	460.457
10137_at	294.326	233.473	166.282	202.614	177.11	174.84
10138_g_at	218.032	169.172	157.494	194.937	167.86	166.977
10139_i_at	1342.31	1508.18	1387.48	1405.11	1476.28	1575.76
10140_r_at	444.682	410.724	456.114	462.854	567.403	550.748
10141_at	520.24	412.529	476.434	466.312	474.158	520.967
10142_at	104.452	184.105	163.917	156.939	254.151	244.123
10143_at	109.685	113.377	71.7427	207.875	225.127	268.64
10144_at	212.018	156.284	185.776	179.778	208.879	215.674
10145_at	58.3573	46.4867	47.5142	37.2355	47.341	55.2036
10146_at	737.99	1144.13	1188.4	1025.31	1510.96	1505.23
10147_at	6336.29	7110.12	6037.19	6837.42	7587.3	6242
10148_at	30.8285	45.6028	33.997	100.019	137.041	167.474
10149_at	398.187	280.255	203.593	251.819	231.373	239.982
10150_at	74.2184	139.075	173.986	152.666	232.833	219.488
10151_at	100.947	164.632	81.989	132.783	118.937	128.625
10152_at	409.24	352.306	427.467	381.393	421.138	432.703
10153_at	34.8371	32.4167	32.4294	27.1572	34.7934	41.1556
10154_at	29.7208	27.3389	21.9745	26.5385	27.1191	32.1524
10155_at	925.688	1484.22	1314.31	1453.4	1610.57	1768.1
10156_at	22.8575	26.4225	25.9506	25.1999	25.2733	33.0586
10157_at	346.443	328.077	266.622	256.485	189.678	222.796
10158_at	530.281	683.754	578.16	385.104	851.552	963.774
10159_at	1612.99	1234.75	1648.45	796.968	930.206	951.574
10160_at	616.659	449.181	717.709	702.397	577.671	650.641
10161_g_at	10554	10236.4	12814.4	13828.5	13389.4	14433.1
10162_at	42.862	48.7156	51.9044	48.83	52.6922	54.8076
10163_at	16.4164	30.946	33.1579	27.7275	39.6823	32.7201
10164_at	45.4105	48.8072	46.1946	42.8811	39.789	39.7995
10165_at	22.5196	22.9534	15.7496	18.5868	18.5614	14.7079
10166_at	9888.97	13081	12578.5	13301.4	14808.5	13664.1
10167_at	534.772	588.361	575.75	544.598	679.91	616.417
10168_at	146.638	129.174	110.343	113.169	91.6811	102.39
10169_at	384.978	273.442	407.577	321.454	263.24	294.282
10170_g_at	1559.15	1475.24	830.058	1097.81	836.318	871.344
10171_at	228.642	190.368	130.383	144.281	109.271	136.143
10172_at	68.1072	74.6129	47.9963	89.8478	90.8414	131.98
10173_at	45.3323	49.8182	49.1064	48.1826	58.7167	55.2332
10174_at	96.8556	94.6509	123.328	95.3282	112.84	134.569
10175_at	15.5487	25.5133	25.3091	33.6825	49.3262	35.0427
10176_at	190.815	134.328	139.783	155.663	150.699	130.136
10177_at	46.2059	84.1371	96.1581	110.209	187.767	158.006
10178_at	5.86384	5.73312	5.82097	5.9471	6.1229	6.38352
10179_at	57.0763	58.3485	52.4864	41.7436	47.4198	52.2014
10180_at	2140.54	2155.52	2617.52	2181.06	2605.25	2446.4
10181_at	25.3148	34.5595	27.2652	25.9576	35.3885	35.3228
10182_at	280.368	247.53	266.082	302.723	195.527	308.556
10183_at	752.225	511.604	624.233	1028.82	890.441	934.234
10184_at	229.482	210.739	183.298	254.289	236.12	289.468
10185_s_at	1029.64	673.819	1020.12	846.098	622.459	667.232
10186_s_at	90.2197	77.9653	45.9441	58.477	46.3347	51.6305
10187_at	845.256	1030.57	626.099	765.305	526.877	595.268
10188_at	187.15	208.676	194.548	229.081	243.635	188.864
10189_at	346.39	259.551	308.217	262.16	228.66	194.26
10190_at	23.3253	27.9321	33.7995	33.3062	42.6262	30.6545
10191_at	32.2016	63.304	129.632	87.4704	110.115	80.749
10192_at	36.6974	38.1271	34.1655	36.7044	41.639	38.2958
10193_at	1690	1771.18	1960.94	1256.52	1264.3	1721.01
10194_at	522.85	968.823	652.555	478.027	756.23	1847.99
10195_at	9.49133	8.32558	8.05134	7.36292	6.39065	7.40005
10196_g_at	158.088	129.038	116.691	103.72	77.6538	92.5236
10197_at	30.2091	19.3683	18.5883	17.7542	13.7874	15.0272
10198_at	64.0343	47.0272	35.6353	37.6009	31.0981	32.2631
10199_at	17.0713	17.992	17.6268	13.8697	17.6415	13.7005
10200_at	76.55	77.3087	70.0957	60.4151	66.8053	55.0818
10201_at	26.3747	20.335	21.7958	20.5428	16.88	15.8534
10202_at	67.0245	59.5176	79.751	68.9313	59.1534	45.2502
10203_at	382.773	701.422	682.293	689.352	791.568	531.903
10204_at	1414.45	1374.46	1341.08	1436.25	1482.97	1522.99
10205_at	74.7742	82.5214	64.5124	76.2258	69.4708	62.6791
10206_at	70.4831	63.0949	46.6618	54.6792	51.2559	53.4051
10207_at	232.477	188.062	202.844	194.575	214.072	229.331
10208_at	439.451	322.507	309.58	334.412	295.046	393.75
10209_at	69.2784	75.7179	52.5808	82.8075	65.3393	82.0448
10210_at	20.378	22.6365	17.3569	12.9921	21.3103	18.5823
10211_at	215.024	157.959	134.333	142.806	130.49	133.009
10212_at	104.689	105.483	144.272	129.313	140.81	151.978
10213_at	98.8753	77.3427	64.9366	74.3053	52.7839	50.0398
10214_at	56.2279	48.6758	28.6667	47.6782	32.3293	33.1853
10215_at	136.606	144.132	173.506	141.974	170.446	148.545
10216_at	83.7919	113.764	69.9802	98.5335	107.629	88.052
10217_at	34.3397	34.6048	41.4087	40.6902	40.5014	44.1321
10218_at	677.919	579.872	559.779	362.968	516.361	525.256
10219_at	1038.5	741.613	873.295	1166.37	1166.03	1213.07
10220_at	111.034	88.5568	53.9804	81.5204	66.9269	73.7908
10221_at	15.0362	14.0441	12.7264	14.4545	15.6594	17.0584
10222_at	40.8155	57.3168	46.7926	62.5382	70.0648	72.6448
10223_at	182.845	199.812	186.096	176.95	215.653	235.674
10224_at	453.381	380.703	390.841	389.587	361.695	376.663
10225_at	137.949	137.499	173.176	189.284	168.867	184.453
10226_at	25.7184	74.8191	83.1553	64.4678	129.3	144.645
10227_at	60.5213	57.4559	45.5654	59.2513	50.2954	55.8315
10228_at	2276.8	3590.85	2957.93	2765.23	3808.99	3781.93
10229_at	27916.3	30476.9	26570.6	28152.4	29738.4	29257.7
10230_at	118.681	83.0624	65.1732	80.2698	56.8795	57.7169
10231_at	209.271	250.349	142.149	188.118	232.941	199.963
10232_at	921.089	720.818	721.284	763.812	716.099	778.228
10233_at	10.849	10.5509	9.75172	11.0409	12.1211	11.4062
10234_at	53.8716	56.8683	53.1717	58.3176	58.0283	57.9686
10235_at	215.775	189.066	167.587	159.851	170.253	190.217
10236_at	15.2123	18.0041	16.4153	16.6491	17.5723	20.8113
10237_at	314.411	326.92	440.228	326.711	419.581	438.417
10238_at	487.394	535.518	454.331	404.733	528.244	570.692
10239_at	10058.9	12112.6	9404.61	10113.6	10570.5	10347.2
10240_at	146.553	131.117	85.4237	93.9712	83.8028	96.7434
10241_at	72.0129	93.6923	95.8031	81.7461	119.671	111.76
10242_at	102.941	163.986	177.51	162.519	203.529	198.675
10243_at	165.293	225.24	155.049	166.1	261.326	237.033
10244_at	36.4708	42.5957	37.7706	34.4607	36.3035	39.3764
10245_at	134.334	106.599	77.8456	91.4519	82.0645	70.8447
10246_at	20.9414	23.1721	21.0842	22.3072	25.7144	23.8571
10247_at	1980.57	1500.78	1778.78	1744.29	1614.1	1548.63
10248_at	178.955	195.456	196.056	201.18	225.278	208.726
10249_at	206.896	157.267	169.995	165.85	168.684	170.78
10250_at	22.1829	21.5845	20.2813	21.0753	20.7681	17.6625
10251_at	96.947	89.4577	88.2138	92.3496	89.2421	92.3154
10252_at	170.759	138.316	264.644	224.654	205.496	205.263
10253_at	1088.2	1095.83	1601.64	1038.53	1033.08	1326.93
10254_at	110.187	131.647	130.604	92.6095	129.33	155.704
10255_at	122.251	97.967	73.4073	90.1174	61.6961	61.9277
10256_at	137.215	104.972	117.365	104.365	89.3858	82.2745
10257_at	87.6234	96.9647	110.067	97.8542	106.792	90.0509
10258_at	73.1207	65.6209	66.9441	44.3219	39.5672	31.8821
10259_at	208.084	176.708	154.936	157.458	158.609	136.32
10260_at	56.2425	218.849	258.394	267.044	491.522	402.601
10261_at	37.4372	47.4548	38.5066	34.5206	49.5719	46.8133
10262_at	28.7144	36.9065	17.0787	24.1197	32.2565	36.2241
10263_at	31.9892	44.4596	32.0765	35.6999	47.8137	43.2975
10264_at	166.545	117.362	110.427	126.661	114.105	104.385
10265_at	3481.12	2597.19	3075	4354.95	3888.58	4476.91
10266_at	34.4881	43.8495	48.0825	45.9675	52.1817	54.2292
10267_at	837.747	477.299	1529.49	645.907	507.271	314.908
10268_at	266.479	187.935	208.59	195.087	159.445	165.605
10269_at	3976.27	3161.33	3957.87	3736.88	3738.82	3243.61
10270_at	8348.78	9144.08	10058.1	9591.77	9583.97	8304.1
10271_at	113.937	101.246	83.0266	82.6266	70.7001	59.3775
10272_at	114.89	125.226	109.672	117.585	108.506	112.282
10273_at	921.47	955.032	1126.76	1152.95	1126.65	1211.12
10274_at	426.11	745.372	1005.13	894.324	1207.54	1054.64
10275_at	79.8121	180.547	260.617	246.909	353.422	286.113
10276_at	17.6504	37.8094	33.0402	38.9993	57.7454	44.6191
10277_at	93.6826	122.268	94.9252	119.913	232.216	177.315
10278_at	172.794	269.366	166.74	334.168	378.943	360.084
10279_at	65.5981	48.2719	47.169	52.1536	41.0215	42.2393
10280_at	147.201	214.377	198.399	170.695	253.547	275.915
10281_at	52.7744	50.0721	48.4743	41.1766	52.7378	54.8805
10282_at	52.5136	44.7699	31.3778	38.1721	40.5174	36.7806
10283_at	14.6406	15.2064	14.6383	13.0805	12.7734	10.779
10284_at	75.2241	70.4288	67.3175	70.3318	60.3473	45.0553
10285_at	21.8703	51.1639	51.8389	47.0291	88.2638	64.9694
10286_at	1169.8	719.831	1145.29	775.889	750.747	836.356
10287_at	43.0779	42.4459	34.2194	37.3567	37.696	38.1359
10288_at	125.04	118.726	135.273	150.046	154.207	143.308
10289_f_at	595.79	462.076	598.071	305.652	313.361	312.688
10290_at	207.207	722.271	613.809	4234.89	4634.79	4771.27
10291_at	22.188	33.3185	37.8644	36.4508	58.6657	52.4161
10292_at	71.1582	101.978	96.503	82.0356	114.471	125.089
10293_at	13.0856	13.7794	11.5652	11.6624	14.0984	15.1028
10294_at	60.8593	56.3471	55.9969	54.4822	52.728	52.1744
10295_at	2181.07	2720.72	2633.79	2580.32	2923.15	2636.4
10296_at	7283.81	7500.46	6688.67	7248.84	7148.94	7014.25
10297_at	149.945	144.946	113.239	125.495	104.385	103.541
10298_at	55.643	52.6331	57.5194	43.9969	61.009	59.5058
10299_at	42.5579	37.2887	43.6867	28.3601	35.4191	35.8203
10300_f_at	3059.88	2935.2	2963.82	3089.02	2666.65	2574
10301_at	15942.3	14933	15071.1	15740.9	15872.3	15795.7
10302_g_at	10233	10085.8	9878	10277.7	10988.8	10561.7
10303_at	59.0966	62.3904	64.6977	68.8102	65.6426	55.1273
10304_at	764.74	1126.97	1159.19	1304.57	1575.75	1540.04
10305_at	228.663	373.898	453.452	476.601	799.76	728.209
10306_at	19.2016	20.9797	19.7296	20.9756	25.9478	21.5524
10307_at	47.546	72.5661	76.3858	62.1747	85.1404	60.3675
10308_at	15.4503	13.7965	11.7344	11.881	11.4966	9.77915
10309_at	29.0981	29.8962	16.5696	17.1854	16.3978	15.8748
10310_at	77.1427	91.9307	88.4396	88.1492	95.678	91.1304
10311_at	32.2011	41.4804	33.691	34.9727	45.2443	37.7942
10312_at	40.5213	41.5037	41.5423	43.6719	56.9091	55.314
10313_at	347.088	273.215	252.735	247.679	247.225	259.525
10314_at	54.4881	49.0251	49.1659	43.3926	52.0795	50.7356
10315_at	249.762	235.131	223.903	204.797	279.656	263.989
10316_at	74.6099	87.3541	97.6223	76.6988	85.8839	86.4687
10317_at	47.7387	86.1359	95.4311	94.3685	132.323	131.143
10318_at	89.6328	123.691	122.366	138.311	184.967	149.499
10319_at	459.666	1061.67	935.002	817.74	1333.74	1395.26
10320_at	45.5931	58.6364	70.4548	57.2119	69.4419	62.8775
10321_at	93.7611	132.957	151.332	131.535	186.873	161.923
10322_at	60.7865	56.9913	60.9822	52.4955	60.754	63.3563
10323_at	3705.96	1894.98	2938.12	2313.1	1587.54	1666.62
10324_at	253.369	284.396	350.816	260.778	314.002	306.247
10325_at	2893.95	2368.11	3317.34	2862.34	2626.23	2171.98
10326_g_at	4180.71	4063.44	5096.89	4225.96	4303.26	3325.45
10327_at	24.8322	26.79	18.2076	19.2705	17.3832	16.2182
10328_at	83.8368	125.647	118.616	118.865	141.445	140.545
10329_at	148.538	454.544	620.812	627.161	872.125	759.274
10330_at	29.8179	34.8364	25.7429	28.94	34.7556	28.5405
10331_at	74.2636	117.42	89.6528	193.944	236.76	266.25
10332_at	196.039	499.707	533.626	522.95	790.692	744.581
10333_at	82.7592	55.1706	50.262	49.7802	64.0442	63.8238
10334_at	31.963	102.429	125.961	180.77	396.798	314.361
10335_at	113.863	149.944	174.789	161.288	238.693	213.378
10336_at	24.8338	23.1946	25.9587	21.0213	24.7804	21.7075
10337_at	70.2537	77.143	114.483	96.2168	82.3706	87.0124
10338_at	31.7812	26.1567	25.7529	27.0132	23.6957	21.1984
10339_at	56.9557	73.9637	112.554	104.19	143.205	108.595
10340_at	154.452	130.902	122.546	126.208	111.628	89.5236
10341_at	98.7379	68.0523	84.5879	71.761	61.8732	51.6092
10342_at	27.4303	54.4674	53.682	52.5863	54.2658	44.1186
10343_at	169.333	182.833	156.349	139.866	159.945	185.294
10344_at	101.717	99.3289	87.1948	91.5797	116.777	108.482
10345_at	51.5307	112.581	135.917	156.238	203.035	167.033
10346_at	71.4199	89.4967	60.5429	57.7218	58.2428	84.106
10347_at	644.605	417.015	472.707	488.396	480.52	502.371
10348_at	151.243	136.628	134.926	100.636	139.781	137.69
10349_at	50.7666	63.3481	60.1862	48.4667	69.6128	63.9268
10350_at	255.523	346.979	428.286	417.921	496.079	436.906
10351_at	108.486	104.716	102.07	97.7056	100.904	83.2895
10352_at	199.244	230.643	318.877	243.958	299.907	216.322
10353_at	34.0059	40.6347	34.6914	46.9488	41.8872	33.55
10354_at	19.2801	19.5388	16.3906	15.9696	16.5869	15.6602
10355_at	283.022	222.635	352.796	287.209	273.972	279.15
10356_at	37.6798	24.5785	22.0305	24.0158	18.1176	19.9193
10357_at	139.108	143.982	124.657	119.883	156.051	141.845
10358_at	1455.49	1185.11	1364.98	1632.95	1365.93	1591.32
10359_at	269.225	240.697	260.657	209.078	337.825	323.449
10360_at	78.9943	93.4529	89.3017	65.574	94.2475	86.2735
10361_f_at	125.413	89.8529	110.569	70.4991	68.8626	62.0186
10362_at	3824.1	2598.37	5182.48	3066.12	3978.9	3167.25
10363_at	1422.34	943.599	999.63	984.792	922.103	1053.41
10364_at	168.327	109.669	126.066	108.583	119.683	116.721
10365_at	26.8617	34.0825	38.3916	39.4386	53.9396	40.588
10366_i_at	418.177	489.349	461.226	499.03	662.446	742.302
10367_r_at	329.158	278.86	268.183	295.503	302.74	413.619
10368_s_at	514.999	658.881	497.667	592.252	888.659	1026.94
10369_at	49.7221	53.4356	42.3308	38.6034	56.6844	67.6597
10370_at	2656.38	1780.16	2265	2028.57	1878.25	1940.92
10371_at	31.6627	29.1144	22.2062	25.139	20.66	21.4815
10372_at	11.6383	12.3824	13.6445	13.9977	13.9728	11.7752
10373_at	27.0748	24.7301	24.9806	24.8932	25.2403	23.3454
10374_at	71.4076	54.5905	71.3322	52.3091	49.8751	54.0949
10375_at	137.435	110.994	109.442	77.3842	66.5224	75.51
10376_at	71.6604	82.5889	73.3668	78.4542	79.2736	77.3893
10377_at	358.552	317.159	204.709	274.174	265.978	305.277
10378_at	134.668	103.023	78.7985	100.593	87.1663	99.0903
10379_at	62.741	50.0424	47.4177	46.3468	44.2315	46.9655
10380_at	3131.17	3298.01	2959.14	3211.7	3144.82	3210.44
10381_at	30.8907	54.0887	45.232	47.6917	56.554	55.0966
10382_at	859.608	833.421	1270.47	1039.85	964.123	1003.89
10383_at	83.2717	66.7148	57.2581	56.1868	48.2286	56.8925
10384_at	66.6685	55.9572	36.9336	40.9973	31.1591	24.7891
10385_i_at	4299.18	4790.54	3960.13	4114.09	4821.16	4131.83
10386_s_at	2933.58	3099.52	3262.13	3167.62	3408.14	2865.94
10387_at	145.347	185.073	108.954	125.38	114.903	104.001
10388_at	217.43	238.845	220.636	199.676	279.431	268.761
10389_at	143.758	153.053	135.197	143.632	148.766	153.265
10390_at	308.291	346.078	296.049	498.259	414.973	631.662
10391_at	256.807	265.252	251.939	247.753	266.488	289.289
10392_at	121.946	233.964	146.679	99.0625	185.038	203.214
10393_at	100.219	80.997	60.2067	66.5532	57.5283	55.0075
10394_at	36.5439	24.0107	21.8838	24.3939	19.8683	20.594
10395_at	218.114	156.252	173.356	138.366	182.786	142.578
10396_at	90.0346	76.2882	59.4503	76.6811	75.3277	76.1333
10397_at	173.363	124.625	95.7902	109.115	85.4841	96.3177
10398_at	121.892	124.741	94.6873	87.0528	109.102	98.7275
10399_at	13.2716	14.0032	15.4306	13.5888	12.7933	10.8934
10400_at	5.68366	5.63392	4.72797	4.94237	4.27584	4.49756
10401_at	59.0145	79.9793	94.2961	84.6874	100.695	92.3116
10402_at	9.98869	11.1131	9.97528	9.60091	10.21	10.3307
10403_at	69.5743	55.2374	30.9696	41.5562	30.2513	34.9134
10404_at	53.7633	55.2074	60.8586	53.9091	60.1345	54.8157
10405_at	195.705	172.866	111.325	123.894	106.277	103.834
10406_at	161.245	131.156	107.466	119.882	115.299	116.43
10407_at	17.2156	19.6909	14.3939	19.111	24.2045	13.0505
10408_at	182.715	275.164	192.146	168.86	272.352	165.084
10409_at	220.823	221.489	147.459	458.025	906.004	327.195
10410_at	138.226	166.637	114.564	119.154	108.024	97.3865
10411_f_at	113.968	60.5862	52.7984	57.3562	38.0952	40.5231
10412_f_at	595.505	399.205	752.966	190.024	219.112	176.378
10413_at	183.089	137.894	147.157	133.84	124.773	134.145
10414_at	30.0142	30.4854	21.6385	23.995	21.3462	18.0838
10415_at	27.8214	25.3464	33.9437	34.101	30.831	31.9806
10416_at	53.4295	51.1002	49.5383	49.1356	52.7602	53.4895
10417_at	12.0118	11.1889	10.1261	9.3518	10.6262	11.5406
10418_at	154.186	92.3589	158.797	103.147	100.025	101.733
10419_at	69.8484	81.3117	63.4868	67.5975	74.6444	59.5838
10420_at	102.257	118.737	97.8423	78.2038	116.357	103.019
10421_at	111.687	149.28	182.385	178.409	225.552	194.485
10422_at	280.097	260.723	163.149	220.214	139.548	113.96
10423_at	66.142	75.6497	52.4518	62.0751	66.0289	45.6901
10424_at	70.8299	45.3893	34.8574	49.4243	38.3858	37.6639
10425_at	308.199	447.845	299.313	344.456	459.766	526.447
10426_at	31.4318	27.4805	20.8436	22.8435	20.67	21.4168
10427_at	32.7792	25.3672	21.554	25.0348	23.8481	23.2382
10428_at	8.01318	9.20875	7.49034	7.89011	12.6521	8.68512
10429_at	29.9136	28.4604	17.731	24.6583	23.4393	21.6811
10430_at	131.739	116.6	118.018	103.409	127.145	112.634
10431_at	75.1614	68.7918	41.6491	51.667	40.4616	39.149
10432_at	84.5368	79.139	83.0334	87.2925	85.9861	80.9201
10433_at	48.9366	44.7488	36.8473	40.6671	35.4586	35.9426
10434_at	214.555	175.291	121.49	147.637	147.008	151.31
10435_at	4.95736	14.2428	18.0457	23.5623	37.3888	26.1997
10436_at	72.2735	64.2368	42.9962	53.9519	44.44	40.1236
10437_at	114.07	89.3648	91.9508	99.8906	83.5391	78.1795
10438_at	23.0872	20.8766	13.2172	15.3713	13.6481	13.2799
10439_at	107.705	130.779	175.587	213.004	315.735	267.583
10440_at	66.9858	51.3706	31.3618	40.4333	28.8306	26.5366
10441_at	13.2085	14.1274	8.62139	10.2954	9.38534	8.62553
10442_s_at	94.0818	75.9514	69.7156	71.7997	88.7933	99.5951
10443_at	45.0624	47.5631	44.8664	39.4836	43.243	50.2326
10444_at	394.605	450.107	217.02	303.849	277.971	293.198
10445_s_at	53.6065	80.5238	75.8857	70.1052	131.79	139.297
10446_s_at	128.958	71.0452	72.3208	60.0651	53.9315	61.4877
10447_s_at	449.395	258.12	239.962	207.989	147.378	202.308
10448_s_at	412.777	387.671	482.703	349.445	399.3	310.667
10449_at	33.4567	28.2587	20.3105	25.9062	20.1867	20.3662
10450_at	34.7508	35.1851	32.1641	30.8151	29.4479	34.0299
10451_at	60.465	51.415	45.9171	42.0888	39.4515	44.221
10452_at	25.1694	33.4209	28.3428	31.2575	45.3098	48.9557
10453_at	8.6027	8.1224	7.77207	6.88564	7.98428	7.75769
10454_at	73.0065	52.6282	39.826	49.8522	43.0695	41.4496
10455_at	15.3918	14.209	12.2613	11.0597	10.5663	11.7386
10456_at	666.678	622.297	888.682	761.497	736.794	856.703
10457_at	8.21588	9.22625	7.27158	6.49539	9.79452	7.37866
10458_at	87.3369	91.6198	114.754	66.6807	82.7132	90.7948
10459_at	196.741	189.337	106.34	136.375	103.916	107.114
10460_at	156.885	173.973	144.208	180.897	207.112	174.883
10461_at	195.241	145.182	150.697	151.878	135.888	142.164
10462_at	597.575	567.701	614.083	1231.8	1023.17	1262.66
10463_at	84.0317	80.894	55.2152	78.0049	49.7333	53.5487
10464_at	209.269	294.143	294.477	302.091	357.985	397.689
10465_at	91.9798	119.922	106.132	100.2	121.387	112.528
10466_at	72.2581	149.186	120.622	244.131	341.575	381.729
10467_at	650.073	518.297	740.554	568.242	477.85	546.053
10468_at	57.8892	59.0997	48.914	61.2694	67.3244	84.4951
10469_at	62.7475	63.1363	81.782	68.2858	69.7317	71.3091
10470_at	89.2164	129.671	149.039	57.3336	101.447	113.469
10471_at	2035.58	1553.47	1440.29	1374.1	1376.48	1768.36
10472_at	1780.92	1750.57	1470.32	870.574	1014.2	1192.43
10473_i_at	1387.83	1850.05	2277.02	2749.91	2350.82	2154.44
10474_s_at	1917.06	3347.69	3646.4	3660.2	4118.84	3928.29
10475_at	67.8219	90.6064	94.8978	95.7385	85.8541	112.911
10476_at	76.8435	122.424	149.061	98.8203	121.746	121.648
10477_g_at	10.239	18.2851	21.34	14.42	20.9618	19.2768
10478_at	58.3674	58.104	78.0632	47.6897	47.0642	52.6967
10479_at	37.7086	75.7287	86.1883	85.511	87.1253	69.1048
10480_at	75.341	92.5644	101.398	87.5239	101.005	65.0041
10481_at	236.502	235.62	199.416	223.834	283.38	274.852
10482_at	15.1921	12.9792	10.6323	11.0505	14.8471	14.5212
10483_at	120.005	81.2319	70.2057	77.5025	63.6422	73.4105
10484_at	36.609	38.1188	38.8159	41.7543	32.0903	31.5963
10485_at	68.8121	55.8125	42.3817	56.4684	48.1551	45.8001
10486_s_at	50.9289	34.1654	25.4658	32.3001	24.0291	29.0901
10487_at	14.7147	21.1869	24.4277	19.7641	24.2541	24.2444
10488_at	18.556	34.4715	47.4403	38.4052	62.659	47.4616
10489_at	52.6504	74.503	86.2139	74.4271	73.1848	64.1556
10490_at	910.486	762.069	922.813	894.803	742.432	723.357
10491_at	361.074	256.998	278.85	222.582	196.026	174.992
10492_at	432.537	326.245	358.595	323.473	310.007	245.076
10493_at	278.656	447.975	647.427	614.159	820.715	779.565
10494_at	238.017	249.056	207.064	235.191	259.823	301.731
10495_at	109.235	76.8202	86.9731	77.75	94.8472	95.0491
10496_at	83.5009	146.996	202.048	227.724	288.207	267.439
10497_at	225.555	194.797	160.362	147.963	203.398	209.513
10498_at	160.019	112.22	76.8642	91.1008	75.605	93.3967
10499_at	226.177	376.793	385.71	421.488	444.694	468.092
10500_at	174.926	231.287	157.955	432.264	671.772	455.728
10501_at	71.7955	99.7093	75.3092	58.7102	105.261	119.789
10502_at	54.2045	39.6128	33.5507	46.4672	38.5214	39.7793
10503_at	25.6539	26.6619	24.6161	24.9819	27.6708	27.911
10504_at	37.8146	46.8463	55.8694	56.1093	61.8799	57.4375
10505_at	213.098	314.979	432.734	221.481	362.653	271.76
10506_at	470.384	1042.31	1217.64	1315.8	1855.45	1764.48
10507_at	38.2937	85.6353	106.632	95.6442	139.48	131.197
10508_at	15.7994	19.7724	19.2105	22.5593	32.0098	25.0319
10509_at	133.953	117.286	140.958	129.754	135.387	135.105
10510_at	148.626	154.251	175.839	166.402	211.092	231.584
10511_at	2856.3	2386.28	1642.41	1180.58	2000.37	2373.71
10512_at	283.635	195.164	173.354	173.491	152.105	163.52
10513_at	26.0215	24.2524	18.7576	16.6303	16.9953	18.2218
10514_at	6844.59	6643.02	5912.04	4929.46	4922.81	5406.23
10515_at	708.184	520.632	536.144	404.559	505.815	530.492
10516_at	47.9358	44.4316	48.4818	39.9711	40.9108	43.8423
10517_at	67.1251	49.8559	56.9829	47.6987	44.5748	57.8402
10518_at	338.787	646.661	153.338	2684.85	2663.51	3558.57
10519_at	322.334	277.9	173.173	204.348	150.541	148.23
10520_at	318.195	236.733	247.422	228.578	250.798	299.1
10521_at	207.633	280.399	194.813	155.36	227.696	293.07
10522_at	88.1195	58.7094	89.8503	53.0932	51.9115	56.8207
10523_at	49.3969	58.2485	66.801	48.6605	67.3904	65.3157
10524_at	225.524	185.824	221.039	151.861	154.257	160.937
10525_at	186.221	80.9974	276.61	64.18	73.4292	76.3945
10526_at	261.458	262.462	300.445	316.67	288.107	352.384
10527_at	257.043	250.087	223.964	212.84	214.45	210.737
10528_at	303.214	483.066	466.033	448.623	671.389	677.853
10529_i_at	10318.6	18027.7	19256.8	20406.6	20978.9	19679.4
10530_at	39.3934	44.1592	43.6244	42.3164	38.9969	47.7927
10531_at	80.6867	103.42	140.019	132.501	134.694	142.886
10532_at	64.2559	92.6903	69.7106	66.5531	88.4422	111.878
10533_at	24.9088	39.3358	37.1662	49.0084	67.5925	72.8583
10534_at	11.8332	17.1542	19.9428	19.1371	25.0788	24.6752
10535_at	116.411	128.66	178.719	110.418	136.442	139.986
10536_at	33.9577	32.6863	33.2277	23.6337	29.9138	27.1471
10537_at	8.46793	9.54949	7.91207	8.6308	9.72649	7.81986
10538_at	45.0201	51.1893	56.7378	46.539	61.9605	64.5521
10539_at	23.033	29.1091	26.7782	29.8033	37.8606	32.1014
10540_at	17.299	29.5532	30.1565	29.2899	54.4281	44.0269
10541_at	211.085	328.548	311.029	271.347	449.765	382.763
10542_at	141.269	165.663	166.689	149.232	186.081	201.575
10543_at	251.759	235.672	342.873	301.56	307.09	288.69
10544_at	363.022	375.885	378.426	394.661	337.974	334.071
10545_at	178.804	230.969	270.878	220.649	277.069	281.358
10546_at	80.9366	90.2694	95.3393	102.409	119.798	110.766
10547_at	69.1813	139.164	352.931	256.038	374.985	260.972
10548_at	79.1955	119.063	169.976	143.698	178.184	143.821
10549_at	72.7043	69.316	39.7754	49.9821	45.2815	37.4471
10550_at	44.3004	35.3883	26.6078	29.8177	21.7591	21.6203
10551_at	20.357	25.2561	15.6516	12.5476	14.8849	16.4499
10552_at	46.896	78.1818	67.3057	75.3841	116.313	117.97
10553_at	84.394	78.4661	72.8111	67.3364	64.0338	60.3995
10554_at	81.9737	94.6053	83.3056	74.1124	86.4411	86.2223
10555_at	123.604	152.811	156.572	165.938	203.892	221.978
10556_i_at	3679.33	4840.73	4382.15	4489.61	4566.84	4026.6
10557_f_at	7186.95	9007.14	8762.33	9024.49	8911.35	7644.43
10558_s_at	6197.9	7880.87	7692.6	7683.42	7834.57	6937.95
10559_at	159.171	172.574	182.983	158.873	200.568	177.729
10560_at	2164.46	1867.07	2479.93	1916.27	1731.27	1679.28
10561_at	232.43	597.186	693.008	661.207	887.758	670.796
10562_at	115.357	146.689	188.818	154.47	213.745	136.005
10563_at	76.5958	110.778	120.539	117.72	136.526	137.416
10564_at	115.131	108.948	124.256	124.56	127.902	107.373
10565_at	112.269	132.468	141.909	124.45	153.897	147.816
10566_at	86.6136	85.2444	128.444	78.113	101.686	110.152
10567_at	64.8079	66.0686	69.7754	78.2796	95.107	89.6267
10568_at	53.703	64.843	49.4865	54.127	60.0857	63.9965
10569_at	122.819	184.95	177.32	186.678	243.403	238.278
10570_at	111.05	103.763	99.6868	91.2966	128.853	118.773
10571_at	31.7235	65.0826	59.3432	67.1138	77.3025	62.1165
10572_at	162.832	219.182	203.355	194.939	247.547	218.641
10573_at	160.597	170.834	114.056	130.308	120.109	138.28
10574_at	48.4361	104.661	114.685	86.1546	111.375	109.969
10575_at	36.3771	24.9398	24.9305	22.7679	20.0825	16.8963
10576_at	834.709	851.371	838.175	1043.6	1090.03	1627.02
10577_at	116.659	256.353	330.591	247.126	370.439	382.743
10578_at	7.17663	6.11608	4.87631	4.78906	4.40752	4.65047
10579_at	135.636	186.655	159.938	154.748	223.427	204.935
10580_at	72.4139	79.4662	77.61	79.7311	98.3143	83.0897
10581_at	139.009	166.611	116.094	133.748	142.544	132.568
10582_at	228.665	230.38	181.117	183.052	184.682	187.314
10583_at	770.666	823.564	689.919	558.494	652.652	689.935
10584_at	47.9504	40.9618	32.2268	29.2522	32.1454	31.5619
10585_at	62.9528	86.7802	55.5547	53.9384	70.3933	78.2316
10586_at	65.6675	111.943	130.339	139.124	174.165	151.529
10587_at	143.326	147.024	128.327	158.904	190.738	190.524
10588_at	235.001	121.35	149.403	150.327	160.012	162.198
10589_at	197.513	158.823	174.667	199.237	188.389	181.236
10590_at	61.6371	61.908	68.7043	65.7169	76.6032	74.9971
10591_at	54.3514	182.221	162.521	236.258	388.605	479.665
10592_at	37.261	73.7105	85.8443	64.9446	120.942	88.8256
10593_at	68.0689	143.827	197.494	217.928	283.452	244.124
10594_at	124.297	308.006	359.862	298.78	501.897	472.779
10595_at	44.6973	53.5839	60.2824	50.2601	70.3761	70.2856
10596_at	28.2146	38.3206	35.3884	34.8287	44.3954	38.6844
10597_at	126.175	133.679	165.995	136.691	181.38	191.651
10598_at	544.364	1179.61	1141.65	1197.47	1541.96	1501.71
10599_at	374.393	599.77	792.065	472.486	678.913	677.073
10600_at	190.524	251.173	376.549	244.558	341.665	343.016
10601_at	335.415	251.229	173.642	362.739	322.206	322.894
10602_at	21.1701	11.4876	11.7658	13.6247	12.4117	11.7286
10603_at	45.5341	58.6311	64.2279	71.3365	111.308	104.502
10604_at	41.0751	57.4988	55.4649	52.0091	78.7997	80.6077
10605_at	117.057	139.828	129.811	122.869	132.881	108.294
10606_at	390.296	407.687	392.696	334.373	393.141	434.735
10607_at	139.513	163.671	161.637	159.93	166.336	160.498
10608_at	367.062	198.203	195.21	180.02	109.683	170.14
10609_at	224.193	110.81	141.7	98.1453	67.2572	110.371
10610_at	31.2498	41.3941	36.6619	36.6947	35.4651	35.4409
10611_at	72.3901	92.7563	113.593	85.819	106.696	105.743
10612_at	77.6915	113.054	138.19	152.942	163.175	157.45
10613_at	265.352	251.616	324.922	305.187	306.946	322.229
10614_at	127.689	114.481	88.102	119.444	143.091	166.413
10615_at	290.054	242.698	177.711	196.912	158.694	164.439
10616_at	39.2262	31.5197	24.469	30.5958	20.7734	16.2439
10617_at	2436.65	2336.85	2662.88	1893.03	2071.37	1580.85
10618_at	278.85	248.872	396.58	257.562	232.551	190.41
10619_at	50.5626	69.6892	69.4946	80.7711	73.9127	66.9497
10620_at	289.677	199.711	227.877	192.698	234.945	226.945
10621_at	349.394	244.674	198.697	205.747	179.755	184.034
10622_at	46.1285	31.9209	26.0528	25.9492	29.7682	25.4485
10623_at	985.774	567.865	1100.83	589.691	543.356	531.325
10624_at	39.1409	55.3661	70.6134	45.2572	69.8821	60.6585
10625_at	61.7661	61.0723	51.4327	47.157	42.6573	58.5004
10626_at	65.6421	66.3296	43.245	55.4525	42.5996	53.276
10627_at	500.655	602.076	595.181	559.862	745.092	848.681
10628_at	95.4651	99.4223	109.163	88.5394	108.529	110.057
10629_at	520.21	716.247	795.033	617.223	747.035	837.939
10630_at	455.752	629.295	453.079	483.73	410.835	496.68
10631_at	244.263	700.674	806.675	609.303	955.57	1015.22
10632_at	242.195	234.416	281.182	256.35	275.738	252.754
10633_at	95.811	139.413	156.921	131.631	162.196	133.386
10634_at	244.222	304.011	290.8	258.953	257.184	243.39
10635_at	18.7061	32.9259	33.4153	44.773	55.565	46.1959
10636_at	8279.76	8038.76	7192.48	7146.2	7258.05	6373.75
10637_at	337.66	315.991	225.058	233.17	236.328	221.061
10638_at	180.306	236.618	273.344	263.541	314.511	282.408
10639_at	47.7469	169.104	203.425	212.75	282.368	257.776
10640_at	7663.89	8868.61	8295.42	9402.87	9330.92	9172.44
10641_at	69.5981	62.9903	54.2097	57.4942	54.1164	62.4935
10642_at	558.816	454.304	389.556	493.248	552.413	633.586
10643_at	332.301	1020.45	931.473	1098.23	1512.28	1497.58
10644_at	318.092	253.473	160.04	184.209	166.165	182.193
10645_at	140.591	115.656	109.533	101.801	115.878	114.344
10646_at	115.825	105.828	80.8378	115.815	99.8866	150.412
10647_at	47.5732	66.4215	61.0261	69.5558	60.8815	65.3121
10648_at	158.158	150.567	145.006	154.888	138.815	131.603
10649_at	61.1873	64.0676	46.2267	47.6542	50.7408	39.2255
10650_at	45.1575	64.4605	63.1824	57.5977	67.3729	54.2147
10651_at	32.8038	36.7586	40.696	36.1887	38.9274	31.227
10652_at	180.722	207.444	238.199	219.558	266.63	248.889
10653_at	157.181	154.778	85.9225	121.27	95.1701	93.8429
10654_at	1555.45	1815.36	1499.88	1828.68	1867.17	2267.04
10655_at	879.695	521.821	711.148	481.107	412.227	394.393
10656_at	88.3083	235.246	228.72	255.156	491.345	436.401
10657_at	316.942	449.34	233.961	339.433	329.544	369.774
10658_at	1628.52	1182.09	1930.52	1702.2	1014.18	1170.46
10659_at	1109.1	698.283	1366.26	1063.94	854.416	1010.21
10660_at	721.025	818.837	1122.69	884.685	1009.53	969.121
10661_at	60.7892	66.4089	70.055	63.4232	91.8673	84.7024
10662_at	289.514	308.436	300.498	319.64	346.276	324.181
10663_at	256.485	442.412	574.788	442.161	653.138	596.958
10664_at	72.0044	73.3707	64.0771	64.919	92.4227	82.6718
10665_g_at	40.2923	43.744	56.5906	42.6004	68.3653	64.8318
10666_at	120.097	130.67	122.499	131.746	153.203	130.091
10667_at	110.85	196.893	161.679	164.822	219.803	186.344
10668_at	42.6006	76.9733	88.0291	72.5554	94.881	95.5007
10669_at	206.402	200.212	214.184	174.196	169.931	149.905
10670_at	141.877	194.956	207.708	190.539	218.762	204.429
10671_at	260.502	202.81	195.732	207.783	206.194	181.391
10672_at	27.6951	26.0492	34.3697	40.5585	43.484	50.704
10673_at	186.978	159.587	97.4842	150.424	96.7533	115.89
10674_at	579.742	497.409	674.705	530.444	491.678	505.379
10675_at	56.368	91.3916	89.9031	195.785	192.028	241.029
10676_at	11.9643	13.7437	11.0773	12.1398	13.1807	12.3121
10677_at	7.35608	6.63342	6.3777	6.29037	5.68961	6.09265
10678_at	128.319	163.868	259.482	171.793	243.422	248.796
10679_at	63.1306	54.8815	58.9616	50.5031	48.3481	58.3199
10680_at	503.128	390.802	600.751	455.032	472.998	535.883
10681_at	310.434	231.977	191.282	123.334	180.498	230.647
10682_at	64.8632	40.9135	34.1544	35.6509	30.8176	35.4841
10683_at	13.2388	15.8436	15.6644	17.1109	19.6296	17.3511
10684_at	541.193	528.356	658.525	529.133	574.538	626.218
10685_at	88.8515	152.85	111.422	119.036	142.384	137.675
10686_at	284.234	216.68	213.834	181.266	184.771	229.613
10687_at	161.174	131.99	104.004	113.051	106.246	102.72
10688_at	13041.2	15276.7	11268.1	14572.9	15548.7	16182.4
10689_at	2928.72	5304.33	3654.73	3887.87	5108.77	5380.35
10690_at	34.2007	40.1932	41.7459	35.6019	43.2558	50.7798
10691_at	422.267	492.799	510.321	502.41	665.6	723.067
10692_at	170.844	175.655	102.956	125.67	121.027	126.842
10693_at	81.8616	180.815	170.489	165.324	266.584	212.124
10694_at	22.9748	35.0367	36.9862	31.5037	42.5615	42.2664
10695_at	25.7285	20.5991	20.6346	22.8794	22.2254	23.6995
10696_at	74.5196	76.3841	97.9109	71.7416	80.0064	103.814
10697_at	163.663	117.948	89.5224	93.2732	74.442	74.1192
10698_at	102.725	119.339	160.048	160.494	172.269	169.008
10699_at	62.3005	50.4952	57.9261	45.5629	65.1772	61.1
10700_at	534.698	543.295	646.626	549.246	731.018	681.999
10701_at	385.462	207.14	349.492	277.667	216.791	222.478
10702_at	246.976	222.407	263.306	200.286	259.234	284.486
10703_at	237.794	359.478	365.175	259.098	490.255	409.821
10704_at	127.071	118.535	121.856	120.51	121.978	135.954
10705_g_at	25.9277	28.4665	22.313	23.2429	25.6159	24.9684
10706_at	22.0831	26.1071	34.8288	31.4211	44.8736	46.6928
10707_at	115.683	225.651	378.604	388.093	600.849	531.82
10708_at	98.3362	98.9245	74.2934	105.567	105.917	122.347
10709_at	569.242	804.382	2640.74	994.566	1226.85	866.115
10710_at	117.338	131.151	175.063	170.488	177.71	163.105
10711_at	57.3823	41.5344	42.011	45.8266	38.1729	32.256
10712_at	605.837	824.084	1193.85	898.275	1204.19	959.871
10713_at	106.021	128.456	161.557	135.253	160.595	113.778
10714_at	41.0341	34.0316	31.3873	28.6826	28.8421	30.0802
10715_at	187.051	163.267	156.272	155.643	137.007	139.286
10716_at	314.713	289.799	344.516	294.072	347.158	365.028
10717_at	1344.48	2680.15	3224.03	3547.94	4083.39	4260.34
10718_at	31.8672	46.2298	43.738	32.6485	59.1055	49.5686
10719_at	53.7297	133.054	156.181	128.349	207.27	176.078
10720_at	52.5001	53.4784	34.7294	41.3033	49.1344	48.7581
10721_at	7918.02	8504.14	7800.08	7503.26	7847.55	7669.86
10722_at	293.815	318.923	234.82	225.767	373.71	385.654
10723_at	115.422	177.787	132.913	375.992	428.62	528.316
10724_at	45.6656	57.5821	69.3032	60.6735	85.1635	69.1103
10725_at	745.887	705.234	636.322	822.938	711.132	801.634
10726_at	326.732	263.479	177.028	235.299	169.377	162.82
10727_at	2791.17	1686.41	2200.24	1637.81	1485.97	1570.89
10728_at	2053.7	1630.57	2229.26	1784.06	1786	1555.68
10729_at	37.982	90.3318	113.113	114.899	134.089	96.836
10730_at	76.2388	118.169	133.938	142.889	176.866	97.0688
10731_at	670.811	1145.54	1024.2	1026.1	1445.49	1626.16
10732_at	1559.62	1610.14	1257.77	2183.55	2120.32	3091.05
10733_at	74.3217	116.465	137.703	91.5367	142.454	137.578
10734_at	26.4131	48.9866	46.8582	45.6999	97.3241	88.1999
10735_at	88.6909	215.647	218.993	207.728	330.561	274.362
10736_at	65.1408	96.7559	96.2799	120.93	160.495	170.934
10737_at	1895.05	2317.72	2439.55	2210.56	2691.39	2676.52
10738_i_at	13879.7	18831.1	17152	18117.8	18194	17513.6
10739_f_at	2160.29	3382.67	3320.26	3215.06	3748.69	3417.38
10740_at	96.2922	162.246	218.467	179.675	222.044	220.226
10741_at	47.8882	58.517	43.7531	39.9263	43.2854	51.3279
10742_at	93.8844	74.6331	53.2058	59.7181	55.7459	52.0875
10743_at	109.387	128.88	192.066	177.367	177.409	187.962
10744_at	2139.64	1704.04	1563.26	1379.09	1314.74	1298
10745_at	66.2872	80.1107	97.0054	71.2461	82.6746	77.0053
10746_at	92.7847	115.745	162.375	159.601	168.386	129.706
10747_at	109.988	258.889	288.399	304.475	426.147	328.561
10748_at	185.561	116.319	121.366	107.678	107.742	114.77
10749_at	123.57	168.493	176.935	207.751	268.043	262.509
10750_at	204.833	197.315	109.193	162.493	136.153	147.498
10751_at	42.4234	50.6627	32.9255	37.9887	47.5869	39.07
10752_at	118.526	267.17	270.238	291.69	448.184	385.172
10753_at	81.204	72.6183	85.0479	71.8987	99.5291	90.5287
10754_at	299.906	483.468	651.091	523.01	547.283	628.859
10755_at	3635.95	2717.68	3077.32	2695.99	2846.52	2441.82
10756_at	410.924	1128.62	488.189	274.448	645.692	997.288
10757_at	26.4997	33.5304	40.3269	27.0881	40.8185	37.9443
10758_at	30.7161	47.3025	46.8208	28.9786	38.4459	41.0288
10759_at	221.613	529.735	622.339	711.958	900.248	938.79
10760_at	92.1259	117.866	127.264	120.505	138.487	128.942
10761_at	159.064	241.986	234.952	239.944	336.899	324.066
10762_at	395.82	247.624	237.486	248.13	236.275	283.114
10763_at	90.8906	95.7332	97.3313	107.135	120.747	125.048
10764_at	94.8434	82.1759	48.7447	68.4471	56.7168	62.8098
10765_at	135.617	119.811	125.559	117.047	116.182	126.122
10766_at	359.229	625.602	772.843	626.154	1011.54	912.574
10767_at	72.735	115.321	129.736	134.402	219.073	205.603
10768_at	42.4113	44.2788	52.1633	49.6065	53.7797	52.5455
10769_at	70.4287	80.9093	86.6219	69.5797	96.6506	105.685
10770_at	3882.49	3710.9	3276.53	3429.04	3633.14	3820.06
10771_at	543.911	291.069	428.351	358.149	392.081	407.939
10772_at	1228.02	1163.86	991.92	1105.53	1186.33	1255.66
10773_at	253.268	267.119	247.995	236.576	335.254	332.554
10774_at	58.0057	54.8333	53.2355	53.5713	66.2486	63.1131
10775_at	19.2323	20.2011	20.7335	19.6504	21.1754	20.9317
10776_at	73.217	56.9496	64.6177	62.2898	41.6351	48.6538
10777_at	183.205	230.907	250.965	197.088	253.972	257.382
10778_at	759.478	1434.74	943.583	628.405	1298.8	1305.93
10779_at	274.381	213.588	388.515	255.98	255.852	325.823
10780_at	103.307	67.3723	77.7824	62.5555	59.2604	59.016
10781_at	1702.34	1505.4	1704.83	1957.34	1731.82	1786.31
10782_at	229.667	208.383	106.796	154.992	228.247	152.612
10783_at	100.949	215.864	94.0949	147.3	125.485	112.627
10784_at	110.255	92.7931	46.4723	60.1015	155.33	106.982
10785_at	57.9627	105.998	49.2205	49.9313	126.99	78.0526
10786_i_at	6.73409	6.64961	5.13676	6.97875	6.21345	5.24326
10787_at	376.697	60.2238	48.0872	79.3875	162.864	87.2295
10788_at	18.8015	14.0662	11.6306	11.0519	9.14321	11.1115
10789_f_at	339.375	225.604	266.77	168.755	143.544	138.539
10790_at	42.5647	42.5339	39.0304	36.033	34.2147	34.3719
10791_at	42.8851	36.2481	33.9614	31.0922	28.9553	31.2879
10792_at	70.7448	62.862	71.7854	69.9926	67.5121	72.5488
10793_at	209.019	153.374	235.205	147.058	124.282	139.889
10794_at	170.197	232.1	302.445	165.645	253.031	257.435
10795_at	89.4083	73.332	52.4708	72.327	61.3278	80.9356
10796_at	494.802	1030.16	1580.63	1811.81	1792.18	1731.72
10797_at	171.943	136.263	144.068	125.173	117.342	130.814
10798_at	305.421	271.553	375.952	306.338	302.908	343.727
10799_at	247.962	294.01	387.485	291.893	369.393	373.777
10800_at	1228.04	1276.19	1774.16	1100.07	1170.28	1317.2
10801_at	313.109	223.205	348.158	230.869	242.689	253.523
10802_at	738.232	709.697	924.3	789.814	785.245	799.972
10803_at	119.828	144.849	200.576	156.253	134.469	126.592
10804_at	81.6978	65.7121	72.2396	56.5143	70.2473	67.736
10805_at	631.884	413.648	525.488	440.63	418.272	338.195
10806_at	15.3959	17.6283	8.43072	12.5047	10.3993	8.86231
10807_at	114.471	102.77	53.8612	80.9319	60.4159	51.0848
10808_at	19.3898	20.7488	11.2571	17.1634	13.5765	10.0554
10809_g_at	54.0216	56.8655	36.8804	46.7827	38.5112	38.2224
10810_i_at	69.4335	39.9311	38.7472	46.9507	27.567	37.4487
10811_at	43.0338	32.3472	31.5795	31.7629	29.1597	32.5571
10812_s_at	9.46798	9.80768	9.55744	6.88826	7.77302	7.40791
10813_s_at	221.545	159.82	160.397	124.303	139.504	141.164
10814_s_at	305.668	348.826	450.852	259.021	419.351	420.375
10815_at	115.355	77.6372	55.642	53.6383	43.2455	42.2336
10816_at	5.40687	5.97879	3.90673	4.80727	4.26641	4.39848
10817_at	475.968	636.035	335.189	479.598	336.73	263.458
10818_at	59.7925	62.424	46.2473	50.3358	52.6753	49.0282
10819_at	181.976	226.205	195.005	231.385	282.904	271.194
10820_at	76.1877	128.728	130.12	131.26	183.966	143.895
10821_g_at	27.6457	25.2926	20.8601	23.4649	21.487	21.5298
10822_at	11.0868	11.0961	7.84564	8.04915	7.67011	7.39429
10823_at	205.199	198.992	145.593	166.528	134.662	138.926
10824_at	66.7507	49.4795	30.4343	43.5901	30.062	30.8483
10825_at	141.262	143.925	73.0275	104.029	73.8297	81.1976
10826_at	6.94521	4.53475	4.88412	4.85568	4.03156	4.55239
10827_s_at	61.3389	52.4911	41.5931	42.7748	38.7395	41.2442
10828_at	81.7947	81.0017	54.4579	58.3377	47.5644	38.1627
10829_at	67.6314	40.9309	31.1649	35.2566	28.3432	31.0882
10830_at	393.11	342.855	214.091	250.326	205.274	196.037
10831_s_at	168.59	112.04	98.2068	101.85	77.1235	87.0559
10832_s_at	24.506	17.9351	17.7363	18.238	14.5787	12.2985
10833_at	53.4942	87.8618	69.2539	101.186	117.146	93.6739
10834_at	42.8284	31.5863	22.6483	29.8158	40.2128	37.1077
10835_at	64.8544	62.3712	51.4268	54.7483	71.1059	61.951
10836_at	1868.62	1260.07	1135.51	680.068	639.856	813.751
10837_at	58.0701	30.8072	31.3498	34.4823	26.1374	27.9305
10838_at	423.192	368.836	420.255	377.747	465.962	459.528
10839_at	59.3738	67.7813	86.6287	76.8121	68.0357	65.451
10840_at	159.182	95.266	77.575	77.961	60.3133	71.1747
10841_at	128.475	95.8247	67.7062	89.806	57.7594	61.9878
10842_at	334.062	267.272	266.451	268.981	307.937	347.12
10843_at	11.0345	9.29204	8.80864	9.63827	10.1352	10.3175
10844_at	54.1687	44.3664	31.2297	36.4624	32.7414	33.5424
10845_at	34.6982	25.5067	21.9078	24.0666	22.8908	23.6502
10846_at	68.0507	53.2221	42.1964	47.328	49.2248	42.6697
10847_at	551.929	454.828	293.277	338.53	299.099	281.103
10848_at	333.585	328.4	197.821	283.096	260.691	249.202
10849_at	156.908	102.212	90.1602	89.2712	72.8011	70.2431
10850_at	43.9202	38.4431	24.6667	28.9124	25.6858	25.5784
10851_at	61.0355	54.8951	57.4829	54.4007	43.2827	51.1306
10852_at	12102.4	3658.86	11280.5	67.4782	56.3674	70.6935
10853_at	231.044	133.798	233.137	112.96	84.5815	90.7374
10854_at	172.562	169.173	167.616	128.878	156.794	183.726
10855_at	32.1537	40.9257	23.5104	26.0528	28.8307	28.689
10856_at	25.9879	20.7111	19.2205	20.0384	14.8776	19.3866
10857_at	56.944	44.8675	29.9993	35.7109	28.2351	26.8074
10858_s_at	48.9684	40.8194	40.2609	32.2037	32.6522	36.0803
10859_at	16.3959	18.0163	9.77023	10.6385	8.16786	8.72593
10860_s_at	171.724	118.67	125.78	93.4146	81.2671	79.0983
10861_s_at	132.016	151.674	126.007	132.865	172.269	151.507
10862_s_at	59.3444	46.6493	35.5764	38.9439	32.4667	28.728
10863_i_at	283.117	263.648	209.937	225.173	168.196	158.975
10864_r_at	487.235	490.548	253.036	350.981	273.434	236.357
10865_at	86.5065	89.6102	79.1752	79.8164	67.6531	69.3257
10866_at	70.9775	131.836	192.459	212.748	324.005	246.275
10867_s_at	76.0644	78.4757	91.0621	96.0848	93.3126	94.6524
10868_at	987.204	1049.68	857.889	924.004	1272.96	935.876
10869_at	184.172	232.767	296.162	203.578	242.624	281.76
10870_i_at	5.70583	9.94667	6.17163	5.25142	4.85539	4.94064
10871_s_at	515.783	585.228	505.7	508.259	773.984	582.003
10872_at	1464.72	1764.51	1609.15	1727.66	2523.63	1846.24
10873_at	114.481	99.8173	82.5497	74.1006	63.8603	52.8612
10874_at	1333.28	1519.11	1179.65	1345.47	1230.32	1193.09
10875_at	297.002	355.52	292.131	350.506	424.243	483.554
10876_at	77.9417	64.9533	54.0294	58.1774	46.0373	49.864
10877_at	114.849	89.6696	65.0582	92.8484	79.5123	84.3181
10878_at	38.8881	62.8237	88.4951	58.2866	95.1868	88.844
10879_at	85.6956	61.1073	90.9477	66.2524	62.1502	73.571
10880_at	44.6211	38.9759	71.1117	62.1384	48.741	49.3953
10881_at	1073.41	1591.81	1551.38	1664	2116.61	2008.89
10882_at	15.6258	21.5183	24.1954	20.7491	24.0032	26.6794
10883_at	6.56389	7.48486	6.79676	7.71901	8.63014	8.24459
10884_at	45.3693	51.3772	81.2765	68.5924	85.7966	67.3225
10885_at	258.04	231.659	315.176	275.167	227.121	219.871
10886_at	60.865	64.6019	74.9532	72.3262	68.7997	61.2536
10887_at	5626.49	5054.76	5046.08	4861.24	4877.18	4623.12
10888_at	81.9346	81.6188	88.6242	92.9522	88.5775	83.941
10889_at	30.9281	52.4207	47.0232	60.9528	69.6313	63.4322
10890_at	22.5	37.2938	45.3408	36.8352	50.8119	50.0218
10891_at	2922.1	2033.72	2416.8	2405.76	1989.43	2208.62
10892_at	95.3936	100.351	97.2804	130.739	144.554	140.178
10893_s_at	5246.19	5614.94	5192.94	5421.22	6333.49	5580.69
10894_at	74.3737	40.5284	37.953	48.6739	29.3566	30.8679
10895_at	610.219	306.593	356.612	344.58	180.188	200.539
10896_at	279.731	263.576	355.171	186.795	208.757	268.245
10897_at	1984.15	1718.89	1834.33	1950.23	2478.29	2022.54
10898_at	4534.61	2939.54	3711.81	4118.89	3491.36	2707.03
10899_at	84.5742	60.8973	74.7774	65.2823	51.7717	62.6635
10900_at	86.6926	70.4651	83.963	81.6547	73.4133	88.2149
10901_at	39.091	26.7129	22.3285	30.082	20.4377	25.1805
10902_at	439.984	266.195	462.991	302.831	383.062	300.494
10903_at	55.7923	48.3037	48.2776	48.5654	59.1267	61.6078
10904_at	134.012	119.773	157.06	116.47	147.184	129.426
10905_at	137.588	182.057	149.053	146.113	167.356	172.824
10906_at	299.64	206.811	170.739	193.396	183.717	241.596
10907_at	390.442	320.433	176.504	243.341	190.736	199.915
10908_at	234.276	206.615	165.199	204.044	166.878	169.859
10909_at	1696.23	1164.96	1747.95	942.759	880.743	907.447
10910_at	731.028	756.75	940.901	750.175	763.053	827.555
10911_at	78.4392	127.249	272.274	261.518	336.218	286.401
10912_at	14.4305	17.4262	15.2301	17.2707	28.8671	23.2694
10913_at	107.228	89.8549	60.2936	90.1629	58.0886	63.2765
10914_at	1131.78	1101.79	862.387	1566.9	1243.03	1563.03
10915_at	35.8033	35.5233	35.2965	35.7809	40.9999	39.3668
10916_at	3614.32	4655.98	4761.1	4655.55	5340.56	4947.54
10917_at	340.958	198.473	315.35	200.771	182.433	193.25
10918_at	178.299	163.83	141.039	119.679	149.309	150.368
10919_at	147.02	150.572	179	120.172	158.06	151.263
10920_at	20.3882	21.407	13.0113	17.3047	15.9455	16.1788
10921_at	16.1326	34.6071	38.3456	30.9915	48.5409	44.5459
10922_at	78.4067	55.0479	61.8933	66.8115	63.5937	63.3829
10923_at	50.9548	52.0295	51.0296	51.8072	59.6341	62.7898
10924_at	2492.18	3143.9	3133.4	3177.15	3787.89	4225.26
10925_at	27.3332	31.14	42.8691	47.2907	50.7185	40.8769
10926_at	115.619	90.7504	68.7864	79.7881	67.295	84.0099
10927_at	34.9463	80.5249	127.646	132.601	155.37	150.066
10928_at	20.8832	35.252	37.9418	33.3565	48.6348	43.1711
10929_at	58.8591	108.368	106.3	90.9744	125.51	113.747
10930_at	147.089	130.817	152.557	104.881	140.112	156.676
10931_at	134.21	123.594	97.5663	101.523	93.4272	84.2046
10932_at	73.6719	74.8308	47.8869	56.3277	48.5121	47.3616
10933_at	7376.1	10361.1	8791.25	8999.3	10573.8	10404.1
10934_at	41.9034	36.683	27.9786	28.5729	34.7546	29.8656
10935_at	81.6401	102.619	85.5874	56.0679	92.3277	99.9103
10936_at	39.6061	71.8394	97.7483	89.5722	187.438	145.373
10937_at	64.5942	81.3088	77.0397	67.8219	77.2116	73.4596
10938_at	9.71489	16.2437	19.4178	17.0131	25.4867	22.2143
10939_at	54.8937	49.079	42.8958	49.7632	54.4067	54.0496
10940_at	41.9725	90.8254	107.074	88.2095	124.322	124.433
10941_at	66.8906	74.0356	101.217	91.7722	103.363	89.0652
10942_at	539.682	438.42	412.483	361.387	391.938	407.599
10943_at	146.031	153.002	122.568	111.932	135.636	162.735
10944_at	48.353	51.931	44.0396	41.8534	40.5596	41.8723
10945_at	38.7619	54.6434	41.8917	35.8932	47.5141	51.9027
10946_at	24.8557	33.2937	28.6907	35.9051	27.3249	29.4457
10947_at	327.093	506.989	560.794	573.515	687.319	715.289
10948_at	1308.43	1067.78	1334.04	1079.9	1224.48	1239.98
10949_at	443.11	416.04	550.854	412.721	450.099	510.233
10950_at	176.241	183.024	184.953	169.504	180.071	209.089
10951_at	25.4182	41.9778	74.6499	89.0126	111.196	81.2558
10952_at	118.174	109.82	129.95	104.499	127.94	118.723
10953_at	106.23	167.256	296.105	288.882	252.937	234.086
10954_at	1361.86	911.973	1456.26	875.314	766.676	671.282
10955_at	98.5618	75.526	50.6589	50.9155	40.8438	41.8095
10956_at	184.617	145.201	137.757	128.054	134.947	110.498
10957_at	3642.76	2757.29	2854.93	2757.66	2786.24	3099.36
10958_at	154.938	142.718	149.119	165.131	205.05	183.51
10959_at	43.5575	43.499	56.0603	48.2481	63.6174	62.8924
10960_at	173.925	174.999	155.744	143.554	191.796	199.771
10961_at	4168.37	4267.68	3302.83	6845.75	5271.08	6899.98
10962_at	150.942	242.423	112.974	116.198	157.22	139.589
10963_at	322.875	415.884	211.678	300.849	315.674	265.063
10964_at	165.967	260.79	267.453	283.122	351.168	357.087
10965_at	91.2869	75.0757	103.444	70.5358	66.4051	60.9133
10966_at	120.422	103.404	71.8213	91.7868	63.0354	58.2729
10967_at	160.499	114.705	90.5712	113.374	87.8186	78.9616
10968_at	22.81	24.1366	31.7721	20.7007	22.4922	17.2312
10969_at	39.1352	27.0409	36.7739	27.1829	29.2024	27.7208
10970_at	83.528	180.972	196.175	208.37	249.618	253.575
10971_at	249.523	343.049	378.537	402.137	472.182	485.855
10972_at	23.6629	19.4941	15.1282	20.2847	18.3447	16.4354
10973_at	1569.52	2024.54	2215.84	2235.65	1997.97	2310.3
10974_at	186.648	137.208	163.78	163.031	172.532	165.732
10975_at	171.639	123.764	139.04	104.51	119.207	133.699
10976_at	8321.97	5836.65	9101.21	177.854	348.174	218.658
10977_at	40.1941	30.2178	21.6252	1372.28	744.905	865.684
10978_at	117.055	93.3618	89.2831	82.4117	84.9387	85.8418
10979_at	33.1704	55.8886	51.4715	51.7212	74.787	67.7863
10980_at	101.414	106.364	113.792	83.1919	118.489	107.443
10981_at	73.2129	128.835	116.855	102.632	167.197	161.412
10982_at	48.0525	42.9515	31.8436	41.0462	36.6531	35.6359
10983_at	36.8232	58.9888	68.0566	61.2092	78.0143	88.303
10984_at	33.7617	53.5417	45.7214	51.5195	97.9399	77.9256
10985_at	83.2146	124.141	83.5786	98.8099	135.225	109.487
10986_at	62.8197	90.6867	115.94	119.494	130.777	120.517
10987_at	232.767	297.591	331.102	293.305	369.994	345.727
10988_at	25.0713	29.9474	28.0827	28.4443	37.4484	32.8644
10989_at	18.6752	40.2283	33.1643	34.9192	50.3394	43.4175
10990_at	231.405	304.745	383.068	309.391	332.36	338.039
10991_at	369.211	343.502	433.056	340.293	374.464	383.887
10992_at	291.289	183.549	212.471	249.892	188.488	216.591
10993_at	1698.44	893.568	2028.35	1452.53	971.786	849.821
10994_at	344.201	210.989	263.374	184.879	231.324	297.195
10995_at	140.136	97.9842	84.9637	91.492	75.8351	84.8637
10996_at	509.839	267.364	266.83	347.334	279.183	409.255
10997_at	60.5668	49.5502	41.3231	41.3364	38.2936	39.7073
10998_at	106.363	81.8895	66.2758	67.8126	60.0485	66.4768
10999_at	11.4582	10.9283	10.0502	10.7135	10.0979	8.89716
11000_at	54.7943	62.1937	56.4283	82.3589	86.0057	81.3577
11001_at	76.1032	61.4163	38.1574	54.6634	47.133	43.7391
11002_at	399.461	248.378	320.796	276.932	268.502	261.581
11003_at	450.578	801.817	784.601	761.644	911.016	943.074
11004_at	95.848	73.5537	72.9027	68.4881	67.2462	72.1246
11005_at	141.208	144.437	199.333	183.688	188.734	202.511
11006_at	27.1377	33.4876	38.5431	36.1454	44.7306	44.1931
11007_at	126.497	123.303	104.387	94.7307	93.2426	114.561
11008_at	37.6781	84.8989	79.4161	94.099	134.117	131.019
11009_at	24.4355	29.6722	29.1147	26.7623	37.5732	31.2949
11010_at	47.1272	92.1214	93.3593	100.69	142.816	124.135
11011_at	54.7377	115.857	168.254	162.345	239.132	206.397
11012_at	268.329	291.164	194.061	206.586	224.123	232.102
11013_at	558.475	644.34	758.777	644.562	711.914	663.93
11014_at	50.2323	46.1414	31.2478	37.9861	32.1017	23.1811
11015_at	43.7225	142.096	139.889	143.568	229.471	209.034
11016_at	50.4566	80.8275	65.6154	48.6331	79.2044	95.1784
11017_at	78.7553	169.782	297.998	256.011	339.863	361.289
11018_at	29.9203	58.2345	96.8659	104.35	178.439	149.998
11019_at	3146.37	2518.89	3185.43	2721.18	2329.45	2569.7
11020_i_at	153.035	211.201	242.955	239.376	242.538	193.357
11021_f_at	317.732	373.612	451.108	422.805	462.212	368.529
11022_at	1113.55	1133.05	1399.66	1262.54	1315.76	1159.34
11023_at	1912.18	1300.44	1680.86	1228.26	993.484	983.017
11024_at	121.633	159.603	176.019	164.665	178.038	154.133
11025_at	59.882	138.591	188.302	184.429	230.15	152.085
11026_at	182.672	120.957	131.669	121.055	107.922	124.444
11027_at	64.765	59.0617	61.4069	54.2485	64.454	61.0025
11028_at	71.664	63.4284	70.7282	70.7645	75.1794	73.7022
11029_at	201.572	357.832	425.865	372.497	532.342	482.022
11030_at	20.2014	24.1238	15.8747	16.4667	23.857	22.7297
11031_s_at	6842.12	8185.25	6797.01	7025.35	8023.91	7386.99
11032_at	78.2647	102.07	99.9799	88.7048	105.462	104.832
11033_at	71.4086	125.754	151.59	153.249	178.113	190.424
11034_at	33.1643	52.3537	67.0106	67.7176	76.9015	78.5392
11035_at	324.904	300.526	220.963	233.046	180.656	198.64
11036_at	18.3007	29.6036	41.8879	35.0339	51.9016	55.4263
11037_at	53.4118	98.8296	129.986	107.311	120.71	129.102
11038_at	110.739	88.1183	122.138	89.1685	79.1054	68.1808
11039_at	73.1408	50.4914	40.6391	41.3801	29.8127	38.6579
11040_at	254.056	179.935	138.566	156.961	124.552	146.114
11041_at	3314.23	2863.97	2705.58	2522.4	2650.1	2904.87
11042_at	43.9688	51.4745	43.6848	46.9068	61.2234	54.9414
11043_at	29.6106	41.2062	50.7825	47.7019	57.2068	53.8589
11044_at	28.7894	41.9751	37.9183	37.0676	55.4311	49.5436
11045_at	16.9343	14.01	10.1976	14.0723	12.0849	13.1733
11046_at	89.1122	78.0124	79.2248	73.7882	87.7953	100.091
11047_at	284.668	211.601	216.625	167.745	184.272	227.651
11048_at	20.9537	21.5895	17.4772	14.4875	16.4283	17.5125
11049_g_at	81.4337	69.7076	57.2365	60.2309	57.955	61.1225
11050_at	182.798	184.222	128.477	146.177	118.867	112.504
11051_at	83.1121	135.391	148.497	82.8829	134.704	154.564
11052_at	364.486	593.785	563.21	352.893	588.37	670.954
11053_at	6.82394	8.18647	6.0083	6.83596	6.04464	6.84849
11054_at	224.355	348.352	423.576	344.582	468.89	481.625
11055_at	10.3444	13.1709	12.3072	10.1226	14.4637	12.7619
11056_at	1134.93	1043.17	1031.55	1031.37	1069.34	1139.03
11057_at	1498.45	1167.21	1180.15	1127.72	1370.79	1275.12
11058_at	97.3111	108.124	129.516	121.91	138.743	115.996
11059_at	60.2209	85.7078	101.475	81.0749	107.907	101.409
11060_at	1416.68	2051.63	545.79	401.119	1034.04	1177.86
11061_g_at	10154.1	11207.4	9810.41	9966.11	10481.7	9931.07
11062_at	48.6163	46.8962	42.9628	54.1075	60.4039	64.0513
11063_at	119.057	151.852	166.815	197.59	220.123	185.594
11064_at	28.2282	45.0106	43.2953	58.2897	98.2912	84.0635
11065_at	72.249	80.4697	65.6946	186.695	300.686	308.015
11066_at	58.8328	68.4497	67.0544	63.7286	60.8809	83.7881
11067_at	15.7588	20.7757	23.7178	23.5434	30.8151	27.0207
11068_at	42.9313	52.8583	40.8417	41.386	53.3903	43.5698
11069_at	118.815	149.563	163.681	143.352	151.453	192.805
11070_at	183.834	152.005	107.575	113.521	93.416	92.4581
11071_at	744.385	667.705	667.226	542.319	612.396	716.382
11072_at	236.253	221.83	230.093	209.229	230.857	225.679
11073_at	61.6436	89.4095	124.811	109.447	107.989	122.807
11074_at	20.7472	21.2772	17.4567	17.032	17.2835	20.5007
11075_at	59.6294	249.166	159.316	78.388	228.02	205.19
11076_at	13.0879	28.55	30.5282	19.4968	38.4004	35.8014
11077_at	128.199	174.794	187.295	148.38	210.279	195.081
11078_at	2682.41	2923.55	3421.8	2465.35	3302.76	3303.18
11079_at	4566.28	3044.61	2505.34	2791.47	3016.89	3471.58
11080_at	44.0943	44.2731	30.8529	35.037	31.3455	26.7885
11081_at	445.666	320.943	313.475	310.442	291.495	294.745
11082_at	198.396	210.533	92.3868	142.634	114.639	108.336
11083_at	21.0068	60.1755	74.8677	67.5131	81.1492	75.5427
11084_at	15.5115	23.175	20.7478	17.8773	19.8084	17.9599
11085_at	48.5625	65.886	84.4568	67.0476	76.8595	81.0025
11086_at	120.129	136.047	183.361	164.631	164.839	178.605
11087_at	40.2761	41.1232	39.7371	32.5506	41.6794	36.531
11088_at	471.721	606.76	547.516	500.026	568.115	610.002
11089_at	666.082	394.967	473.419	429.262	319.163	401.857
11090_at	146.794	124.792	86.2883	84.2023	72.8345	77.0272
11091_at	107.277	119.782	109.341	87.9058	106.468	123.756
11092_at	433.945	442.375	435.73	375.622	378.045	390.428
11093_at	32.3479	37.2359	19.6989	21.5252	17.0649	17.3779
11094_at	389.353	327.64	336.861	318.131	308.323	273.403
11095_at	748.769	564.834	805.709	605.826	579.643	534.401
11096_at	18.6097	35.2299	44.122	39.3766	44.6009	48.4715
11097_at	140.06	100.11	128.813	131.523	114.566	115.692
11098_at	156.881	119.778	151.278	141.539	127.23	126.006
11099_at	9.32425	8.97179	8.57619	9.39401	9.60566	10.0019
11100_at	11.4321	14.3818	12.8664	13.4515	17.2575	15.2408
11101_at	144.019	160.166	121.956	119.167	167.323	158.387
11102_at	118.447	94.9657	79.0705	113.718	96.6302	114.321
11103_at	95.7227	102.342	122.433	103.554	112.055	115.121
11104_at	133.931	206.712	197.1	179.977	228.21	229.82
11105_at	2056.83	1365.03	2433.92	1606.28	1179.57	1103.24
11106_at	111.315	258.097	373.351	379.159	459.668	422.338
11107_at	64.6494	69.6414	77.6153	66.0174	81.1373	85.5462
11108_at	301.978	350.564	492.865	435.164	444.632	508.375
11109_at	105.294	87.8086	101.413	96.8205	91.577	103.358
11110_at	49.3066	69.4054	66.1162	58.041	78.0943	85.5388
11111_at	323.117	391.248	494.787	494.245	615.505	655.96
11112_at	35.367	65.9272	66.2107	62.4368	94.5847	80.8196
11113_at	67.259	44.6849	37.3296	39.5513	39.737	38.8239
11114_at	32.5763	24.67	41.1676	24.6297	25.652	20.6219
11115_at	24.886	44.0057	43.6731	48.2061	66.8379	48.6859
11116_at	17.0578	13.6697	11.8284	13.4785	11.6333	12.412
11117_at	37.1648	50.5078	48.6698	49.71	59.2739	62.8297
11118_at	60.9943	66.9784	64.0289	59.2306	71.3173	73.6866
11119_at	81.7406	64.3054	59.8486	64.7147	59.5837	60.8618
11120_at	126.121	134.742	113.981	101.048	118.995	113.531
11121_at	165.069	211.74	256.484	225.854	260.353	250.65
11122_at	584.334	412.439	689.71	529.571	489.566	524.741
11123_at	2773.53	2038.34	1491.51	843.144	708.686	967.071
11124_at	113.907	140.756	153.615	162.195	241.093	206.211
11125_at	65.8527	110.294	151.611	130.929	176.489	165.742
11126_at	300.029	353.756	340.84	329.412	385.521	392.593
11127_at	209.945	340.722	365.988	393.444	486.485	411.081
11128_at	2920.08	1951.77	2360.26	2153.98	2173.95	2230.12
11129_at	143.217	107.351	71.1379	93.376	65.495	67.804
11130_at	63.7559	50.9292	43.7948	45.4043	40.3978	46.6216
11131_at	706.508	736.938	481.945	621.791	625.745	871.261
11132_at	421.511	445.717	478.066	430.741	596.61	546.383
11133_at	185.721	214.256	182.5	159.047	253.075	255.468
11134_at	164.972	120.336	119.443	107.145	100.874	100.205
11135_at	97.2347	119.101	104.727	164.507	165.529	175.69
11136_at	72.4012	148.343	173.375	159.128	192.981	170.163
11137_at	76.5856	114.842	88.942	101.309	174.701	162.591
11138_at	291.74	544.295	589.317	597.488	654.716	628.021
11139_at	330.283	346.606	265.104	696.68	584.17	872.375
11140_at	14.9639	13.4807	12.5338	26.6051	23.2384	30.1518
11141_at	8.85544	8.18611	8.40862	9.5211	8.63089	8.6333
11142_at	19.8766	15.8495	23.769	13.5011	10.43	9.11862
11143_at	65.871	83.9842	85.3623	84.6835	106.608	90.1857
11144_at	24.1307	26.3447	23.6425	25.676	30.5454	32.8488
11145_at	129.091	128.711	109.775	130.375	106.054	125.141
11146_at	48.7585	50.5846	63.161	67.0275	61.1295	73.4833
11147_at	139.926	137.873	121.776	130.354	149.809	133.091
11148_at	167.74	209.599	206.9	194.003	221.318	213.257
11149_at	41.3783	52.6233	44.0934	37.7315	32.4323	33.6858
11150_at	1743.08	1638.76	1877.11	1647.69	1730.99	1727.53
11151_at	96.2852	104.021	86.7638	80.8129	91.727	94.2967
11152_g_at	191.576	182.949	171.709	147.101	167.566	202.555
11153_at	261.128	230.197	220.756	196.887	190.009	230.615
11154_at	48.142	149.788	146.844	151.963	254.393	246.941
11155_at	278.578	277.226	297.784	251.207	266.356	287.009
11156_s_at	3544.53	3587.37	3615.03	3561.32	3633.13	3522.94
11157_at	33.2867	30.0756	35.053	27.1936	34.2168	40.6233
11158_i_at	15699.6	21095.2	21460	22055.3	24060.9	23564.2
11159_s_at	3323.89	6028.19	6545.8	6597.24	7280.95	6484.7
11160_at	26.3456	22.4554	18.3367	19.9807	18.5501	18.5051
11161_at	242.761	153.737	197.746	178.327	154.341	176.505
11162_at	91.8871	119.624	181.123	114.901	138.729	125.294
11163_at	66.7609	79.147	58.5225	66.7352	70.9514	68.1174
11164_at	105.908	116.452	110.46	129.058	130.158	110.024
11165_at	3231.9	2762.58	3545.59	3369.2	2989.47	3073.39
11166_at	82.7475	88.6331	87.9106	121.654	131.949	126.183
11167_at	116.517	130.369	124.556	97.4121	156.722	145.617
11168_at	55.3789	46.9641	39.7138	38.418	37.8372	40.2651
11169_at	108.217	108.358	100.202	113.458	129.785	122.631
11170_at	16.7751	23.0322	17.252	20.1107	23.6539	21.0891
11171_at	986.77	1537.99	1462.46	2572.69	2808.04	2424.52
11172_at	132.254	571.985	387.827	1201.45	1450.27	1562.79
11173_at	126.677	152.62	168.508	152.058	178.316	155.841
11174_at	171.884	174.447	250.848	155.607	181.765	186.358
11175_at	111.107	75.8234	109.848	64.4222	69.5884	54.3319
11176_at	23.0532	24.0935	21.7479	22.0482	26.7476	18.4281
11177_at	84.0107	146.366	79.1044	88.517	157.277	168.79
11178_at	118.88	120.981	71.6385	76.9223	66.7961	77.3422
11179_at	4537.29	5369.34	4280.9	4024.38	4891.16	4916.46
11180_at	10122.2	8714.92	8860.97	9169.7	8435.04	10221.6
11181_at	224.205	282.512	335.654	272.957	260.844	272.85
11182_at	122.618	126.307	122.265	135.71	136.751	139.955
11183_at	102.874	194.768	185.448	136.405	224.659	262.84
11184_at	50.2602	111.061	116.418	95.1864	156.708	129.258
11185_at	337.046	132.445	188.984	83.9971	113.799	127.432
11186_at	91.7964	77.9685	51.6886	66.8788	51.7294	51.9145
11187_at	2224.49	1965.2	1735.93	1550.34	1538.03	1765.02
11188_at	42.6729	35.2481	23.8602	30.0373	28.9477	28.1229
11189_at	56.3197	71.5849	56.9097	55.6802	74.3183	68.5509
11190_at	119.027	410.352	442.157	470.601	802.238	757.121
11191_at	118.695	126.635	99.4032	124.696	137.254	128.236
11192_at	61.6467	65.3862	46.002	48.7738	49.7509	52.6949
11193_at	61.9435	58.2379	49.9792	58.5214	65.462	61.2871
11194_at	51.2343	49.1662	52.7339	51.6507	53.9597	51.281
11195_at	54.4164	59.4441	48.5661	45.2247	42.65	40.4837
11196_at	86.2843	88.3868	95.3558	86.2374	106.693	79.2151
11197_at	334.189	302.003	336.319	299.442	373.107	355.831
11198_at	81.2812	69.3589	51.5763	56.7013	45.6085	43.8562
11199_at	168.23	143.28	141.182	132.182	127.397	127.296
11200_at	80.5404	105.502	96.5903	105.188	116.677	124.017
11201_at	16.7155	25.5383	28.1758	27.8965	45.7792	31.5826
11202_at	196.652	232.76	295.828	285.039	330.821	284.785
11203_i_at	3055.74	5522.65	6309.65	6537.26	7444.8	6676.06
11204_s_at	5092.08	7441.82	7517.79	7717.77	8561.39	7538.04
11205_i_at	5703.59	7380.9	7735.94	7251.23	9538.75	8955.77
11206_f_at	3335.76	4981.49	5066.17	4653.69	6136.56	5305.62
11207_at	14.4617	14.4533	16.9301	16.1477	19.6815	17.577
11208_at	191.172	159.311	121.745	133.758	103.899	108.79
11209_at	1150.55	914.705	1096.64	994.943	1110.78	1211.14
11210_at	328.516	434.837	606.88	689.142	861.819	751.863
11211_at	263.496	189.35	183.83	158.593	161.888	197.396
11212_at	1550.46	1524.18	1430.58	1326.58	1367.73	1618.48
11213_at	53.613	50.8306	41.3254	48.5285	49.2529	44.1534
11214_at	52.0431	51.1408	39.0997	46.7049	47.5609	53.1136
11215_at	30.0469	24.2514	14.9393	20.5618	13.3244	16.4957
11216_at	1737.73	1241.65	1472.44	1307.68	1336.92	1565.11
11217_at	131.12	193.894	181.431	184.247	255.667	250.131
11218_at	142.218	154.689	185.965	184.804	191.33	180.586
11219_at	62.5016	98.3194	108.764	118.918	137.667	149.76
11220_at	63.0773	81.6547	75.0259	68.1759	76.6828	79.7365
11221_at	289.675	645.088	765.55	870.177	1276.11	1296.7
11222_at	69.0271	138.992	164.781	137.432	183.71	170.864
11223_at	71.9986	96.9825	95.9788	81.6325	109.622	114.283
11224_at	100.369	89.5777	66.115	65.5856	65.2285	68.256
11225_at	54.0511	50.5583	54.1218	52.051	49.3298	51.3551
11226_at	967.027	495.745	331.41	484.631	567.295	540.416
11227_at	311.641	276.012	323.244	262.573	215.328	266.876
11228_at	2407.81	1575.3	2001.57	1597.55	1538.27	1649.03
11229_at	31.4856	47.778	66.1254	59.1511	64.2438	57.6494
11230_at	2955.46	3679.41	2823.72	3961.35	3914.93	3476.65
11231_at	77.0493	55.3091	43.907	49.6071	35.1806	37.2632
11232_at	132.864	142.309	130.023	96.2422	124.743	122.58
11233_at	335.176	280.642	400.777	360.984	369.594	312.218
11234_at	134.122	157.318	179.975	159.234	203.803	186.841
11235_at	1627.23	2602.07	1911.29	1979.13	2572.49	2631.39
11236_at	11486.1	15147	16838.3	17631.2	18239.7	17282
11237_at	1092.24	3684.29	3104.46	4044.64	4755.38	4225.8
11238_at	16.4507	13.7069	8.99722	11.7294	9.11822	8.24064
11239_at	178.149	131.828	99.5398	96.7172	93.6919	93.7441
11240_s_at	25.4816	16.6744	15.7357	15.0952	13.4194	15.0608
11241_at	86.8049	62.3316	50.5263	54.9669	42.4581	56.3608
11242_f_at	9.10727	9.44305	5.7888	7.72277	6.98969	5.3807
11243_s_at	49.8235	44.6132	33.6153	40.6396	38.8709	36.9419
11244_s_at	16.1931	15.0297	12.1378	12.5378	14.5523	10.5311
11245_i_at	5.03247	6.60551	4.27635	6.62162	6.05638	4.38247
11246_r_at	15.903	14.4024	12.8975	12.9735	7.50859	10.0628
11247_s_at	762.891	390.091	677.903	555.297	413.175	368.037
11248_s_at	45.8857	21.0432	37.8207	24.2993	17.1872	18.714
11249_f_at	1173.76	793.564	1603.83	414.297	435.464	415.857
11250_s_at	161.189	208.458	215.029	217.094	233.719	275.052
11251_s_at	38.0834	35.8188	35.0461	34.2795	31.1477	31.3869
11252_s_at	54.8831	41.1281	30.0241	36.2359	27.3096	27.7939
11253_s_at	38.3172	49.3828	33.7596	36.4928	34.8175	32.141
11254_at	18.4406	18.5379	13.044	15.058	14.2353	13.1272
11255_at	40.3188	33.4151	21.8808	26.9983	17.8777	21.6681
11256_at	4.95039	5.2325	4.30502	4.79322	3.96879	4.46671
11257_at	35.6385	29.5952	20.9968	29.2261	20.899	21.5995
11258_at	68.6264	59.3282	39.0918	47.351	36.4697	36.1536
11259_at	57.7366	75.1062	93.4112	39.235	50.3985	55.0892
11260_at	622.543	308.587	741.454	159.141	136.054	128.593
11261_at	28.2406	18.7865	15.1593	16.3083	14.0488	16.585
11262_s_at	36.3528	23.0737	21.6472	23.6275	17.4549	18.6209
11263_f_at	158.264	144.91	170.354	164.9	134.096	122.273
11264_f_at	815.559	830.157	824.439	846.896	749.882	768.815
11265_i_at	362.792	269.094	165.964	192.612	147.879	149.329
11266_f_at	1205.36	934.133	709.201	847.839	677.619	669.825
11267_at	45.5721	41.3023	24.4222	30.9631	26.7148	29.9465
11268_at	45.1659	32.1074	23.487	26.3316	24.8298	26.6772
11269_at	76.5908	69.6399	39.0865	58.2166	40.3201	38.3555
11270_at	7.35712	4.9578	4.54188	4.59064	4.01566	4.64269
11271_at	22.8243	20.6693	14.3451	13.9691	15.7264	12.4721
11272_at	88.9292	83.7358	51.0902	61.0873	44.4028	47.5874
11273_at	509.397	402.232	328.405	386.593	343.142	341.3
11274_at	56.0489	45.2346	54.5699	41.4318	42.5207	45.1331
11275_at	173.813	176.808	96.2564	137.659	113.568	85.992
11276_at	114.458	102.1	58.9418	73.5817	61.2117	49.2095
11277_at	7.13556	5.39069	4.59725	4.88729	4.19501	4.21012
11278_f_at	167.519	172.525	142.423	105.717	101.187	82.0263
11279_s_at	33.7977	52.2995	45.5915	36.6639	49.8107	40.0625
11280_at	21.5624	21.6429	22.5773	16.6462	15.0567	15.1998
11281_at	21.7436	26.1511	21.2577	18.2485	17.5641	16.6322
11282_i_at	4.05385	3.99516	3.56344	3.04286	3.4827	3.15456
11283_r_at	8.12808	5.77294	5.56034	5.18619	5.06833	5.06332
11284_f_at	689.276	595.882	788.651	775.89	920	904.799
11285_at	9.19092	8.68345	6.88081	7.59832	6.36289	5.94766
11286_at	25.5736	19.4933	13.6264	17.0196	14.08	13.6878
11287_f_at	202.838	143.685	349.478	107.966	110.485	107.79
11288_at	40.2126	34.8797	30.4966	30.2316	26.0243	26.5613
11289_at	33.9357	48.3312	73.0635	52.3903	66.7395	66.6338
11290_at	173.529	154.392	160.275	103.303	129.18	131.244
11291_at	24.2467	23.6166	28.7571	16.5695	21.0657	17.8231
11292_at	32.9936	26.5656	20.7686	26.0142	19.0537	17.2776
11293_at	109.406	81.2854	165.592	49.0282	59.9985	49.6218
11294_g_at	214.44	219.088	272.434	150.49	194.602	196.513
11295_r_at	169.026	71.5295	161.194	101.971	77.5415	92.2982
11296_s_at	90.7217	92.9827	95.9766	74.0246	70.412	68.4621
11297_at	308.45	251.336	224.561	210.358	186.877	224.54
11298_at	323.406	275.165	227.327	222.88	195.726	219.092
11299_at	63.9664	65.4328	74.4709	58.6416	59.5044	61.6335
11300_at	23.3999	13.941	10.9218	14.2618	10.5057	10.925
11301_i_at	143.902	66.6869	76.6375	79.173	58.8592	80.7504
11302_at	40.9312	33.0259	27.2715	34.7083	29.4041	34.3182
11303_s_at	33.4959	29.6242	31.7314	22.3661	23.6452	23.8539
11304_at	260.198	210.653	139.717	188.224	132.221	126.884
11305_s_at	37.8458	36.9374	23.7837	32.9786	25.1615	28.2226
11306_at	134.267	96.5998	66.3488	93.0265	56.1217	57.3619
11307_s_at	80.7591	66.8804	51.873	56.024	38.8304	39.7421
11308_s_at	118.566	77.1394	73.8195	71.2726	60.6969	62.7639
11309_at	265.731	203.302	160.042	182.614	130.449	146.146
11310_at	51.3106	48.7919	39.1684	43.8135	48.9137	46.9833
11311_at	21.3324	18.2182	18.4914	18.525	18.9477	20.0941
11312_at	126.932	143.737	160.173	153.466	178.769	188.513
11313_at	112.191	192.92	211.107	202.402	309.869	292.228
11314_at	181.534	285.312	419.123	333.365	400.759	382.079
11315_i_at	9550.82	10991.6	13431.8	7501.9	13860.8	11796.3
11316_r_at	10723.3	10792.7	13109.3	7260.84	13027	11259.5
11317_s_at	2516.9	2069.77	2662.24	1859.47	1998.77	1790.02
11318_at	35.1175	40.4596	23.828	26.6555	22.793	23.6817
11319_at	4839.02	4834.8	6237.65	5192.55	4530.76	3600.79
11320_at	3907.4	4201.3	4626.67	4233.63	4457.56	3968.88
11321_at	77.0429	55.9611	55.7638	57.468	57.8586	59.6292
11322_at	93.1447	98.86	92.8348	114.828	117.49	104.836
11323_at	54.1064	55.7259	55.4829	56.1079	55.1798	50.1227
11324_at	223.412	189.098	202.808	191.044	210.187	188.659
11325_at	1919.63	1573.23	1790.04	1774.31	1649.44	1754.67
11326_at	208.31	156.623	204.87	183.214	175.526	146.398
11327_at	159.201	216.513	240.721	237.18	272.221	253.964
11328_at	23.6148	26.9939	28.5484	27.7529	31.7988	30.0729
11329_at	116.954	97.4363	119.468	101.224	133.536	108.561
11330_at	275.44	268.222	431.512	272.961	302.934	204.028
11331_at	18.9136	19.1871	17.2956	17.2884	16.8102	17.4578
11332_at	83.8926	84.2153	75.9609	76.2517	81.48	79.2708
11333_at	394.841	543.32	492.229	600.108	604.031	600.678
11334_at	42.0721	39.6869	33.7931	32.1542	35.5031	35.1187
11335_at	215.862	185.143	195.477	186.616	192.613	231.981
11336_at	136.682	295.176	296.49	296.754	347.917	350.71
11337_at	564.279	736.044	676.545	706.124	768.085	789.866
11338_at	195.616	261.238	278.002	269.683	352.314	333.173
11339_at	58.7355	42.7159	39.2179	32.3825	30.3621	27.2759
11340_at	53.9572	46.9139	41.7349	48.4495	43.9747	43.4206
11341_at	78.4895	85.902	82.3911	79.5302	81.2753	78.635
11342_at	51.3416	67.2546	72.1802	69.1016	117.85	98.0556
11343_at	22.5644	36.3119	45.9161	40.4295	59.6544	55.9988
11344_at	4519.46	2948.43	3872.81	3286.98	3147.24	3843.44
11345_at	494.638	282.588	328.457	260.449	220.679	264.397
11346_at	620.56	444.245	425.213	411.435	391.489	460.212
11347_at	436.213	345.304	281.28	279.812	278.703	344.875
11348_at	90.9124	130.008	117.052	123.521	149.018	145.061
11349_at	50.9176	41.2063	33.1204	31.5987	31.6946	32.0111
11350_at	268.317	332.137	316.824	263.59	363.211	396.826
11351_at	557.567	741.11	838.915	767.23	1066.26	1006.1
11352_at	79.8042	79.2051	88.7386	70.2941	81.4999	73.4716
11353_at	191.735	179.429	183.093	159.015	177.165	209.117
11354_at	192.946	135.4	134.579	112.383	116.898	146.905
11355_at	4411.8	2577.74	3761.55	3132.13	2486.84	3323.16
11356_at	441.551	645.185	469.574	467.068	598.361	628.864
11357_at	525.982	638.944	716.107	563.235	751.223	887.048
11358_at	48.459	72.7544	57.3267	60.163	85.4237	73.9416
11359_at	307.39	438.024	271.497	845.776	1096.61	1224.06
11360_at	49.1203	34.5201	43.3297	41.2812	41.479	41.3196
11361_at	24.589	25.9906	24.3897	23.8305	26.5258	25.5561
11362_at	97.5796	140.438	144.715	142.726	160.099	168.075
11363_at	178.633	178.864	111.107	141.963	107.983	101.936
11364_at	1669.64	1202.9	2231.91	1137.02	1552.16	1131.51
11365_at	299.4	220.384	224.742	186.408	210.477	218.031
11366_at	103.872	73.6065	52.3301	59.042	46.8485	44.7001
11367_at	987.223	520.692	899.002	553.213	490.355	608.502
11368_at	67.2257	85.9119	105.773	73.0335	117.15	110.136
11369_at	1145.63	803.45	1120.13	805.553	926.093	1263.71
11370_at	557.441	610.447	455.254	507.655	737.747	918.603
11371_at	11104.6	11333.5	10454.2	10396.1	9933.22	9994.11
11372_at	151.547	116.666	112.126	121.069	104.403	128.698
11373_at	1157.81	1165.45	1292.66	1150.22	1411.32	1481.18
11374_at	844.517	815.624	1096.18	1031.71	965.998	964.675
11375_at	11.9331	11.6788	8.20276	11.2735	8.85613	7.09799
11376_at	45.0025	56.1137	45.2538	54.238	64.711	49.5033
11377_at	317.825	276.958	242.267	251.047	206.165	257.8
11378_at	29.2024	22.6896	17.4537	18.6778	15.1274	16.1691
11379_at	78.8693	87.9113	79.4993	75.0859	88.3442	79.0184
11380_at	27.7769	20.9416	12.7365	23.3953	18.2751	18.0116
11381_at	59.9161	34.29	34.1421	32.5337	30.7838	26.8869
11382_at	32.1747	22.2999	20.018	20.0313	16.4851	18.6015
11383_at	13.4164	10.9227	9.32236	10.9467	9.21935	9.46275
11384_at	11.3861	8.20872	7.82749	8.04551	7.33231	6.23306
11385_s_at	111.74	65.0951	92.3267	80.5706	66.1283	85.0468
11386_at	212.475	234.759	165.83	87.1543	108.532	133.711
11387_at	92.8504	85.3686	47.629	55.446	80.2345	96.4044
11388_at	266.391	276.778	327.472	201.749	383.274	278.097
11389_at	200.785	351.863	399.379	414.721	549.903	478.372
11390_at	95.3335	77.0427	77.8697	65.8826	61.1394	65.964
11391_at	193.129	159.305	100.321	151.684	113.88	102.059
11392_at	55.265	61.5574	62.3056	65.081	81.5023	65.4119
11393_at	118.53	125.579	87.6061	106.496	122.5	113.933
11394_at	24.8812	21.7482	13.3003	15.1632	10.9368	11.1389
11395_at	19.0465	10.537	8.46609	9.62615	7.82817	7.80153
11396_g_at	115.014	103.626	64.4522	91.0737	72.392	60.0287
11397_f_at	69.5057	64.9919	46.6248	53.1806	50.9121	47.5658
11398_s_at	330.614	257	194.855	203.263	185.076	194.793
11399_s_at	484.237	372.259	299.668	324.028	258.458	250.987
11400_s_at	25.4874	27.3193	16.417	16.6418	16.7461	16.2659
11401_at	86.0196	73.8655	62.8575	72.1804	49.4941	41.9559
11402_at	11.7968	11.5477	7.33095	8.64929	7.36348	7.7114
11403_at	103.905	100.654	88.3365	94.1518	78.098	58.3648
11404_at	31.3398	17.0053	12.679	19.9469	7.49834	9.26271
11405_at	19.3771	14.3136	18.1952	17.4789	11.2036	12.0355
11406_f_at	3.7712	4.32868	3.3877	4.8961	5.88979	4.28598
11407_f_at	33.0401	28.0135	21.0338	27.0597	17.4231	19.2357
11408_f_at	1986.8	2187.05	1352.75	1597.47	1734.13	1742.29
11409_f_at	5.66249	7.07353	5.28351	8.93829	12.9235	9.13524
11410_at	5.16909	4.72847	3.69752	3.90341	4.03375	3.26153
11411_at	7.30659	4.90588	5.84736	6.13457	4.47639	4.67435
11412_at	26.848	19.6895	19.3073	27.0625	15.3988	14.8046
11413_s_at	96.6961	74.0955	72.2603	68.6266	57.4577	49.8283
11414_s_at	10.5373	9.14188	8.461	8.15051	10.2353	8.82119
11415_f_at	10.0429	14.3955	15.5018	12.0035	17.9844	14.4663
11416_at	180.24	189.966	126.618	160.631	118.397	111.822
11417_at	6.50613	6.52113	4.38695	5.49866	5.529	4.50657
11418_at	19.078	16.8909	12.2749	12.47	12.3455	11.9784
11419_at	25.7858	24.4551	17.5715	20.6054	15.6247	16.3372
11420_at	57.8223	41.4511	37.6368	36.7013	30.0517	36.4271
11421_at	15.7759	12.1552	8.61871	8.67439	9.11926	7.8396
11422_at	101.583	75.0473	60.7687	67.273	59.1171	55.9697
11423_at	10.3223	11.134	8.55353	10.0787	8.69236	9.26666
11424_g_at	124.701	173.531	125.394	124.524	136.456	142.552
11425_s_at	50.9201	126.278	169.259	123.308	171.593	185.515
11426_s_at	50.0846	91.6824	141.946	113.472	125.016	133.509
11427_at	96.4969	78.7803	52.9468	77.7536	53.6015	50.418
11428_at	19.389	13.423	9.88875	10.3108	8.45824	7.98608
11429_at	45.9259	35.584	32.4151	31.3226	26.3134	26.274
11430_at	20.7279	14.654	12.2998	13.8869	12.1102	14.1864
11431_at	55.5303	45.2983	35.2728	41.1148	30.688	31.953
11432_at	257.497	159.448	149.506	165.045	143.84	149.898
11433_at	8.45212	7.74635	7.05224	8.02691	7.10617	6.27684
11434_g_at	107.226	89.0308	79.9021	72.2496	57.5973	58.9741
11435_s_at	70.1827	52.5932	74.4918	34.1472	39.6954	40.502
11436_s_at	72.8599	46.3755	65.1965	33.3548	36.2116	36.238
2100_g_at	230.526	207.36	173.764	128.403	154.545	139.167
2101_s_at	53.0528	55.9887	58.7668	38.5662	46.186	67.4589
2102_s_at	58.455	76.5217	100.717	53.1577	78.3616	97.3816
2103_s_at	188.112	229.644	322.674	183.564	246.988	270.608
2104_s_at	425.448	547.538	717.878	419.329	555.508	602.41
2105_s_at	127.132	205.739	292.529	163.249	237.513	220.18
2106_at	69.6578	60.0792	40.5642	52.9455	33.8379	41.7976
2107_at	22.4047	29.0666	15.2743	16.6705	13.6793	13.1359
2108_at	103.063	96.353	65.6119	74.3035	55.0745	58.9919
2109_g_at	39.3874	65.1253	64.0104	63.9363	74.8904	77.9608
2110_s_at	7.46167	7.70827	8.76261	6.64016	9.15989	8.54985
2111_s_at	14.5677	20.7217	21.984	20.9601	22.6535	35.7046
2112_s_at	10.6542	14.4007	9.64184	8.98671	11.8888	9.81156
2113_s_at	47.995	67.0426	79.8022	73.9854	79.6435	94.4035
2114_s_at	5.57031	7.32173	9.86504	8.67462	11.8245	10.6381
2115_at	6.4807	8.79611	5.96403	7.45456	6.0629	6.9564
2116_at	69.2627	62.3169	37.4405	51.5108	37.3585	46.1567
2117_at	117.691	109.546	78.3945	85.0293	64.3152	55.3808
2118_at	46.1422	55.872	37.4825	42.8216	45.1738	46.3785
2119_g_at	34.5762	45.3823	32.4011	33.3879	40.5399	37.0914
2120_s_at	22.237	23.7769	19.2641	23.6251	24.8166	22.0578
2121_s_at	172.003	122.517	91.9403	90.567	88.6944	117.117
2122_s_at	14.744	15.7643	14.1582	14.6705	14.4702	16.4198
2123_s_at	89.8614	65.3296	69.7191	73.157	66.3407	74.9027
2124_s_at	35.7994	24.9478	27.6442	24.8665	23.4876	31.819
2125_s_at	69.1984	71.8536	72.4623	81.801	92.3419	101.486
2126_s_at	67.2565	61.3945	64.3983	71.6736	82.212	98.2227
2127_s_at	72.3556	88.1866	93.7263	100.465	113.406	131.35
2128_s_at	106.174	102.107	120.17	127.693	138.374	143.746
2129_s_at	69.5884	82.0619	89.8853	103.401	111.276	124.216
2130_at	201.922	163.314	84.7912	126.782	98.0535	116.044
2131_at	12.0493	11.6236	7.15997	8.73482	8.0346	9.17256
2132_at	54.569	41.1471	26.0545	37.9471	30.6029	29.6987
2133_at	25.9967	23.7603	14.9117	16.5618	13.494	15.3471
2134_at	18.9836	14.3493	11.482	13.4706	13.6886	10.7093
2135_at	8.77565	10.914	7.21234	6.60628	6.72577	7.15673
2136_at	64.1986	43.4266	30.5754	31.4867	24.1053	28.602
2137_at	17.9106	16.1413	10.3314	12.0031	10.3855	8.28043
2138_at	26.9895	23.0018	15.9537	21.1714	16.6894	17.1922
2139_g_at	54.9476	44.055	36.0044	44.9498	36.1744	36.7967
2140_s_at	36.1948	25.9804	25.997	31.1422	32.1946	30.5903
2141_s_at	78.3197	69.8101	48.6992	70.2676	66.5968	58.7737
2142_at	79.3934	94.8226	58.7388	89.13	68.7057	69.9102
2143_at	25.5798	30.2262	17.5512	21.463	17.1223	18.7912
2144_at	18.1453	26.4199	12.0257	19.2391	18.1055	14.434
2145_at	9.39164	11.2489	8.29026	8.86098	6.80748	8.86301
2146_at	45.857	45.6696	29.7628	35.14	35.4147	28.8104
2147_at	138.511	98.3645	76.1397	88.1314	70.2025	81.4543
2148_at	29.8486	28.0224	18.4656	24.516	25.4704	20.9428
2149_at	51.4248	51.7524	33.5032	40.6522	31.4346	34.0237
2150_g_at	46.7042	38.6019	33.3275	36.7427	27.8643	35.3006
2151_s_at	56.8025	43.1439	38.4085	40.6894	34.7687	39.8943
2152_s_at	110.827	93.5119	91.7113	99.3244	85.4552	81.2815
2153_s_at	182.124	169.016	148.543	160.681	139.877	135.274
2154_s_at	92.3795	78.6877	86.7506	80.752	65.5323	74.5436
2155_s_at	62.4062	46.3744	54.4005	49.0572	50.2947	50.9731
2156_s_at	36.5784	34.0021	43.68	37.1203	49.053	47.1769
2157_at	23.3338	18.8799	15.8584	20.7271	19.9684	14.3496
2158_at	10.8614	12.0862	9.16156	10.8515	10.1472	10.1071
2159_at	154.712	121.426	75.4868	91.9769	81.9854	84.7747
2160_at	34.3465	32.6462	18.8227	23.5204	25.5992	26.1201
2161_at	29.9863	23.9707	19.7029	19.3105	23.0916	21.5532
2162_g_at	266.437	297.988	393.135	2163.39	1058.63	1352.81
2163_s_at	298.11	354.049	506.843	2705.08	1422.12	1814.84
2164_at	57.8776	51.7331	47.2822	57.254	46.4768	54.9558
2165_g_at	29.5441	21.7724	23.1686	23.1984	25.1114	26.4093
2166_s_at	10.4231	10.6201	9.63654	9.33006	8.93424	10.6723
2167_s_at	51.6672	56.0381	48.0717	47.13	50.8088	55.4349
2168_s_at	7.24529	7.99836	7.82524	6.75951	7.17334	8.14205
2169_s_at	124.034	113.197	145.848	132.111	155.347	178.967
2170_s_at	30.5505	48.7947	59.4769	56.5153	61.3655	66.1206
2171_at	72.9021	68.3002	60.858	57.2786	49.0944	50.9526
2172_at	21.9686	23.7789	19.184	14.7297	16.009	18.4297
2173_g_at	78.1246	68.6702	63.4675	41.8593	53.5545	53.1246
2174_s_at	158.465	130.071	156.442	83.2362	128.638	133.447
2175_s_at	88.3542	82.6791	111.232	62.1065	98.7292	94.963
2176_s_at	133.588	118.945	163.473	102.918	138.579	137.354
2177_s_at	656.123	716.188	616.241	470.799	570.997	575.92
2178_at	185.636	154.4	116.725	116.7	88.337	91.5493
2179_at	39.5995	37.3581	30.8085	30.6911	29.2117	28.2076
2180_s_at	167.999	110.863	150.736	121.542	119.64	138.749
2181_s_at	182.549	135.429	198.994	148.368	145.673	174.276
2182_s_at	557.991	442.193	609.172	526.454	488.786	556.952
2183_s_at	602.436	481.241	725.056	611.309	558.733	637.247
2184_s_at	762.207	671.484	774.903	783.564	597.287	691.049
2185_at	51.3902	48.2768	33.687	36.8216	32.7979	38.2166
2186_at	62.978	74.3369	51.1937	58.4641	51.1044	53.0784
2187_at	35.499	34.3669	29.6018	24.3538	25.0402	29.1361
2188_at	31.9363	31.2768	26.6269	22.2053	23.7148	23.404
2189_at	70.9437	66.8764	47.5578	52.2815	44.3744	46.0796
2190_g_at	84.0679	96.5162	81.5785	60.2484	79.5142	86.2321
2191_s_at	201.673	166.208	216.431	146.564	194.098	246.402
2192_at	177.369	198.735	100.846	137.268	109.875	108.002
2193_at	22.0913	18.1594	14.4915	12.9912	14.395	14.6698
2194_at	148.974	135.283	97.3632	100.525	101.581	120.842
2195_at	189.964	163.546	128.71	126.18	121.196	104.698
2196_s_at	151.798	171.175	240.111	171.916	184.271	227.531
2197_s_at	81.6068	101.191	113.195	93.0619	94.299	109.974
2198_at	82.4819	102.888	67.6702	83.89	80.6447	86.4145
2199_at	13.9799	16.4249	10.1115	8.72043	9.83987	12.1156
2200_at	7.97601	7.88986	5.57407	4.92446	5.54929	6.52334
2201_at	41.4237	31.6658	26.9602	30.0821	22.6618	25.9065
2202_g_at	15.292	13.717	11.9689	13.8149	11.5416	16.6058
2203_s_at	79.235	70.7856	67.4558	53.2719	60.0994	75.7319
2204_s_at	28.6526	42.914	50.4726	40.1008	46.8301	48.8813
2205_at	177.874	165.757	155.456	168.117	160.402	166.275
2206_g_at	42.9257	50.5784	42.4048	14.5377	39.2149	84.9605
2207_s_at	390.072	325.405	306.952	126.291	225.888	419.05
2208_s_at	174.216	175.513	198.079	87.9851	145.053	219.174
2209_s_at	353.819	338.294	421.395	154.706	268.48	410.712
2210_s_at	725.869	664.134	740.456	352.258	524.618	777.814
2211_s_at	689.364	617.47	776.381	355.201	554.394	887.354
2212_at	53.0592	37.0261	28.2746	30.4252	24.4162	27.9768
2213_at	132.606	88.6856	86.2613	88.6983	72.0873	87.5458
2214_at	105.36	95.9707	76.0321	78.3602	71.4543	80.6802
2215_g_at	208.551	436.971	415.335	303.127	439.015	559.34
2216_s_at	83.5069	142.281	148.175	118.227	149.988	150.233
2217_s_at	15.9469	31.2256	35.0978	29.3921	36.6537	35.6327
2218_s_at	96.6768	215.24	278.907	227.365	261.621	252.139
2219_at	43.2151	33.1021	25.0191	29.7923	21.4472	25.9783
2220_at	11.8653	10.7316	9.23603	8.19791	8.16587	8.15452
2221_at	6.19093	5.30992	5.93076	6.49356	4.88993	5.59425
2222_at	9.84236	9.51517	5.50778	8.89205	6.39271	6.72882
2223_at	20.6891	16.4678	11.701	16.3629	15.473	20.487
2224_at	50.6441	63.2723	38.9117	46.9559	37.5934	42.422
2225_at	53.7068	47.1326	36.7321	38.7506	31.7464	41.0793
2226_at	34.7496	31.2998	22.7266	22.3881	20.2992	21.0474
2227_at	87.2044	87.8107	54.459	64.8096	54.7239	65.5167
2228_at	5.62349	5.56829	4.87216	5.88269	4.62003	4.71175
2229_at	21.0262	18.7501	13.0829	14.7792	12.6325	12.9016
2230_at	174.065	114.086	96.5386	107.759	77.691	108.686
2231_at	69.0719	36.3149	34.1174	38.0596	25.9721	34.3464
2232_at	65.0324	44.82	37.6842	40.1919	31.8318	39.8598
2233_at	108.023	66.2946	57.137	53.9218	38.5391	49.1014
2234_at	11.207	7.63207	6.74291	7.46484	5.74381	5.56195
2235_at	66.5779	61.0367	37.2503	43.0094	32.0562	32.6701
2236_at	13.4719	12.0553	8.41496	9.89398	7.80951	9.16792
2237_at	3.94189	4.72026	4.25685	4.1835	5.99198	4.45313
2238_at	44.3636	54.9566	39.5018	47.4342	43.6222	35.7978
2239_at	63.7319	101.101	57.9783	81.0481	102.957	97.7886
2240_at	74.9486	55.6646	34.9702	50.9087	39.6798	35.4227
2241_s_at	48.2763	26.0918	20.737	26.4842	18.8024	20.56
2242_s_at	47.4965	33.9806	23.8275	29.9711	23.7984	21.2406
2243_s_at	14.1821	11.6558	14.3955	11.0537	9.78428	14.1163
2244_s_at	34.2787	31.1639	30.7416	25.7118	30.7962	28.8774
2245_s_at	38.6719	51.823	30.376	34.9038	29.562	26.9837
2246_s_at	44.1431	47.8202	58.0821	54.7614	52.5571	56.5397
2247_at	5.75654	6.89134	5.70683	5.89954	8.09693	6.52727
2248_at	30.4442	29.666	21.5798	23.147	21.9471	20.2205
2249_at	83.6894	97.4686	51.3842	67.5217	71.8087	59.0357
2250_at	155.365	170.666	147.47	148.218	116.33	99.8927
2251_at	72.4382	51.9781	81.6306	67.9044	57.894	17.8192
2252_g_at	7548.72	8354.16	6389.38	7039.77	7713.39	4833.37
2253_s_at	5689.95	5463.47	4472.14	5138.65	5516.49	5157.39
2254_at	82.2006	77.8744	45.7205	76.7707	56.9509	62.3047
2255_at	8.81892	7.90388	5.40456	6.70735	6.28585	7.16565
2256_at	20.5913	21.2073	14.514	19.3852	18.4281	19.7334
2257_at	28.1222	34.385	18.5654	24.7518	20.3501	19.7146
2258_at	14.7131	16.0111	10.7409	13.1173	11.1159	11.5517
2259_at	55.9427	39.249	26.5004	39.5396	27.2679	35.9292
2260_g_at	15.1323	9.33148	6.9556	7.63711	7.27939	6.21332
2261_s_at	10.7712	8.15581	7.94179	9.47235	6.7808	8.2285
2262_at	136.139	85.9704	98.2777	107.497	82.4379	85.1371
2263_g_at	74.4465	60.1191	60.4377	41.6148	53.1908	56.8814
2264_s_at	132.502	92.4628	125.072	105.21	103.87	126.705
2265_s_at	27.4124	21.792	26.8004	21.0606	23.3405	28.0423
2266_s_at	87.7127	119.585	149.277	167.419	168.91	180.646
2267_s_at	92.4435	133.616	176.966	182.383	186.325	192.675
2268_at	62.519	58.6164	46.0997	51.8927	53.2452	50.3749
2269_at	12.4146	14.6357	8.97138	10.3922	10.4429	8.8854
2270_at	17.4463	21.4084	17.6009	19.5975	16.583	4.77259
2271_at	26.4745	16.7447	12.181	12.5328	12.4639	10.1482
2272_at	44.0265	55.5506	52.6068	62.2361	60.438	46.9851
2273_at	10.6683	8.75614	8.13327	8.55457	8.80992	7.18584
2274_at	71.7439	89.979	82.4083	93.5961	91.7413	90.1898
2275_g_at	142.395	168.358	130.833	133.285	137.175	135.414
2276_at	152.722	129.284	90.8904	112.864	95.7118	90.7898
2277_at	17.7024	13.9245	11.4392	9.84369	10.5501	11.1619
2278_at	9.05476	8.12375	6.7636	6.9887	7.39891	7.13091
2279_g_at	130.071	187.044	198.629	185.922	189.249	231.638
2280_s_at	66.7751	109.679	121.268	95.6757	119.395	118.947
2281_s_at	38.222	66.9919	63.3169	48.9613	62.7235	65.6985
2282_s_at	86.1245	121.403	186.15	143.515	159.199	165.935
2283_s_at	71.6005	96.1671	126.615	101.918	120.853	126.756
2284_at	8.09708	7.21978	5.76894	5.79617	5.71669	5.84373
2285_at	27.3546	21.6691	17.5081	17.1397	14.7343	17.9439
2286_at	11.4326	12.6245	10.7915	12.0638	9.46341	9.8364
2287_at	42.8644	36.3896	26.4016	32.0346	24.4074	31.6864
2288_at	38.2963	35.1099	27.1933	27.2563	22.7146	26.4994
2289_at	26.6553	20.8272	26.9561	33.2306	36.4434	42.3505
2290_at	149.201	162.327	86.0863	115.702	110.096	115.841
2291_g_at	156.659	135.887	86.4015	121.598	100.782	80.2993
2294_f_at	1770.49	2130.84	1288.44	1555.61	1727.73	1664.57
2295_at	20.1988	30.4098	20.4659	21.4873	19.1332	22.148
2296_at	15.7907	26.2687	17.4933	21.3468	19.0988	20.4029
2297_at	12.1376	17.4393	12.7157	14.8874	11.4658	14.0492
2298_at	34.1805	39.8032	22.7201	33.6863	22.2128	27.1089
2299_at	13.6789	8.60644	9.07719	9.44081	8.09328	9.54037
2300_at	565.595	494.632	374.05	351.518	302.706	334.868
2301_at	60.8361	56.483	49.7449	53.3621	36.5604	34.328
2302_at	42.6893	47.3981	34.4737	38.442	33.6567	32.991
2303_f_at	197.249	239.748	161.663	204.861	190.026	190.967
2306_at	38.4505	15.4729	18.9464	20.478	15.8862	21.3429
2307_at	11.232	13.9127	9.60126	10.8016	9.7556	10.7811
2308_at	36.4562	29.0656	23.1499	29.2103	23.4594	25.5962
2309_at	30.8285	28.6584	19.8848	25.1831	20.4104	22.9311
2310_at	13.1676	14.1354	8.76144	12.2121	11.4855	10.5941
2311_at	10.8848	10.4791	6.85539	8.01905	6.80824	8.48037
2312_at	20.0347	19.0726	13.5388	14.1719	13.1333	14.9849
2313_at	90.2717	82.1839	55.823	64.2561	52.5352	47.2584
2314_at	288.622	325.57	162.652	218.254	171.11	187.042
2315_at	65.0443	79.5825	45.7126	69.3157	56.4292	42.9503
2316_at	11.2329	9.5023	8.2516	8.24333	6.60569	5.74974
2317_at	11.4906	14.9587	10.8267	9.5643	10.9461	11.3035
2319_f_at	78.6348	67.6511	48.3381	72.7265	56.7712	64.8944
2320_at	47.3298	70.831	38.1342	40.5879	39.2078	38.1788
2321_at	35.9139	32.7924	17.8051	22.2301	18.4767	23.23
2322_at	28.3924	63.7877	47.4447	43.5654	62.647	64.3551
2323_g_at	46.8847	61.9346	55.2245	44.0743	66.5419	72.345
2324_s_at	59.5122	61.5195	66.721	58.2672	74.0937	76.8297
2325_s_at	22.1784	24.9846	26.3598	19.9287	31.5808	31.6109
2326_s_at	16.9366	24.8423	27.9314	14.9226	27.1616	25.7544
2327_s_at	21.4421	26.1822	27.7556	23.2756	34.5065	32.0231
2328_at	31.2232	25.221	26.7083	23.2112	21.6692	22.337
2329_at	20.4948	14.312	17.4436	14.5622	13.6074	15.807
2330_g_at	24.5501	23.335	18.7768	19.063	19.9719	25.0238
2331_s_at	153.085	160.427	116.277	118.712	96.7972	123.804
2332_s_at	533.341	466.277	431.476	347.364	337.982	436.951
2333_s_at	136.156	137.447	143.078	107.227	120.407	153.225
2334_s_at	41.1839	47.0444	55.5766	38.3832	43.8035	57.5411
2335_s_at	101.277	98.1939	91.0049	100.648	96.8473	96.0205
2336_at	27.3557	25.7726	22.9341	21.1641	17.427	20.537
2337_at	57.8924	43.3718	35.2112	38.5691	33.7134	33.6249
2338_at	31.6058	39.4919	25.5522	28.9738	23.9794	23.1826
2339_at	22.3309	24.2306	15.6156	24.3817	16.7558	15.0546
2340_at	464.865	474.408	430.024	408.453	413.815	335.995
2341_g_at	51.4747	59.7422	54.3336	61.8257	66.3745	53.0591
2342_s_at	263.818	251.196	245.28	243.139	237.04	171.582
2343_at	158.44	131.166	111.996	132.114	90.084	81.8541
2344_g_at	83.8248	84.0265	63.5257	89.1965	87.1568	79.2933
2345_s_at	71.1181	71.4151	51.4745	54.7006	56.7528	63.0824
2346_s_at	15.681	18.7051	12.4705	15.6221	13.6248	15.8237
2347_s_at	15.1554	11.8436	10.1528	10.534	10.2494	11.5301
2348_s_at	262.426	252.479	222.438	236.461	215.781	271.718
2349_s_at	46.764	45.2565	38.0239	42.4767	36.8988	50.6657
2350_s_at	164.204	207.849	211.263	214.682	230.607	278.08
2351_s_at	37.297	53.2951	52.0018	58.4802	56.5661	63.9768
2352_at	174.743	124.617	84.2717	102.562	72.3351	92.0797
2353_at	225.916	166.983	103.295	128.273	87.8008	109.68
2354_at	50.3994	36.8319	30.7328	34.1318	24.2329	27.5732
2355_at	11.6901	10.9967	7.50606	9.50079	7.1001	7.98372
2356_at	49.8709	36.8172	37.1577	30.9531	30.9026	39.8594
2357_at	16.5269	17.7492	11.3496	15.4659	10.5926	10.2046
2358_at	17.1079	18.9216	10.4775	16.3315	12.0037	10.7108
2359_at	34.839	40.3706	20.3222	31.9169	21.7852	21.6331
2360_g_at	105.669	120.574	126.947	131.089	165.564	132.474
2361_s_at	87.4125	86.6424	110.212	90.4193	85.0914	76.7947
2362_s_at	202.54	205.533	252.233	233.901	226.039	190.134
2363_s_at	217.639	220.636	260.419	259.676	269.488	314.844
2364_s_at	72.5006	76.3016	118.896	132.444	136.665	127.628
2365_at	105.607	83.6466	57.6073	65.7671	62.3954	57.4995
2366_s_at	54.7356	52.1811	40.3601	45.3638	49.4425	50.1379
2367_s_at	46.3414	49.8948	67.3761	65.0845	61.484	70.0659
2368_s_at	6.03862	6.26616	6.88464	6.902	6.02702	7.0924
2369_s_at	9.6267	10.75	9.15881	11.0553	8.96851	10.6851
2370_s_at	10.6136	11.054	11.9072	12.4499	12.1717	12.0181
2371_at	46.9545	62.498	47.4276	54.6721	61.7587	58.9625
2372_at	166.22	145.197	95.719	126.183	94.9392	93.4028
2373_at	35.0166	29.9426	22.5399	25.9289	20.6934	22.8431
2374_at	199.163	196.795	141.727	140.923	114.491	111.575
2375_s_at	23.1253	23.2041	23.6673	17.9299	20.2972	9.42341
2376_s_at	58.4857	70.0664	69.0922	70.8648	56.7061	50.9514
2377_at	46.5846	51.8272	33.7038	32.2326	31.4469	33.127
2378_g_at	159.68	149.413	111.64	117.987	104.499	111.36
2379_s_at	77.5222	66.0833	64.2646	59.5237	52.9582	43.8257
2380_s_at	41.399	31.2295	39.5664	29.0335	26.5153	31.777
2381_s_at	130.568	91.5682	107.271	83.9371	66.7417	80.602
2382_s_at	286.361	183.027	249.313	198.158	187.352	227.832
2383_at	61.0592	50.8605	34.6383	51.612	35.3105	28.1404
2384_at	25.8915	34.5296	19.0469	23.2474	20.5944	16.4848
2385_at	4.90142	5.60585	5.31255	5.32904	4.6202	4.69394
2386_at	15.2621	14.478	8.88106	11.2272	9.80094	10.5279
2387_at	56.379	55.0198	28.2467	42.2014	31.8879	40.4331
2388_s_at	19.939	20.5016	16.6443	15.5103	15.3828	19.8975
2389_s_at	5.89522	5.30165	4.18615	4.15849	4.43432	4.51438
2390_s_at	35.4572	41.0431	42.492	39.6269	45.876	54.1869
2391_s_at	13.1641	10.971	13.9335	12.324	16.3956	20.2508
2392_s_at	15.8242	15.6151	17.4636	17.1295	16.624	18.5251
2393_s_at	83.3076	103.807	91.2075	99.3061	111.278	118.806
2394_s_at	28.5955	34.9462	38.3575	37.2667	53.0066	66.8826
2395_at	25.7726	24.833	17.337	21.0057	19.2253	14.3917
2396_at	35.7442	20.0614	17.3314	18.5005	14.5459	18.758
2397_at	43.0042	30.9818	26.4155	26.2426	19.343	24.1332
2398_g_at	21.7343	33.7618	28.9733	27.0705	28.1782	35.0602
2399_s_at	33.7764	34.8033	43.4987	34.1623	38.2361	50.2316
2400_s_at	41.6019	44.7843	44.2313	39.9507	44.7684	53.3464
2401_s_at	35.1795	40.4906	46.3244	37.9092	45.6545	38.4447
2402_s_at	49.8225	64.3681	99.4873	79.6828	89.3966	109.368
2403_s_at	46.6451	61.3922	92.4066	78.5393	83.104	82.4241
2404_s_at	108.573	178.833	210.669	201.47	220.104	188.814
2405_at	25.4017	22.5819	14.7957	14.1007	14.2566	15.2918
2406_at	19.9229	16.7583	18.0674	14.8573	14.3458	16.5047
2407_at	181.165	131.039	134.658	123.555	91.4675	107.24
2408_at	29.3171	30.8793	25.666	26.4118	21.4083	23.4499
2409_at	49.5846	32.5635	30.7163	28.5538	23.592	26.9773
2410_g_at	68.7308	48.7288	44.1617	41.6017	34.7524	45.2698
2411_s_at	204.602	163.947	139.434	104.594	97.3455	133.33
2412_at	362.334	241.619	167.871	232.598	172.621	222.436
2413_at	361.893	252.686	168.14	206.931	160.568	193.198
2414_at	25.1373	22.0854	14.1305	17.9447	15.0695	16.6708
2415_at	208.5	144.158	96.1049	121.12	86.267	97.7317
2416_at	36.9641	28.1229	21.1157	19.8748	17.128	22.7473
2417_at	118.507	96.2024	57.4173	66.1706	55.5437	63.8258
2418_at	47.9495	34.8598	28.5538	23.4467	25.1603	22.058
2419_g_at	71.0466	87.7837	93.2117	70.8029	79.6872	102.178
2420_s_at	66.8323	60.9688	81.7438	71.0992	63.6567	88.9155
2421_at	115.065	96.4943	55.7913	60.7488	39.6653	54.3898
2422_at	104.593	86.4586	36.085	41.6591	35.664	35.8101
2423_at	40.2744	25.9422	16.5559	18.0398	16.4687	18.3824
2424_at	32.4768	23.0404	14.3004	13.1103	12.0495	15.4837
2425_at	37.6914	44.4826	30.0278	36.9614	31.6849	35.6827
2426_at	116.203	100.929	72.6243	77.2926	68.4604	76.2797
2427_at	106.333	80.0238	57.8947	64.635	46.1634	55.9812
2428_at	18.7156	19.304	15.6507	17.5894	14.8357	14.0102
2429_at	17.0279	10.7932	8.09636	12.9443	8.29825	7.10433
2430_at	7.59414	5.17266	5.69988	5.21836	4.72438	4.38746
2431_at	27.5608	22.885	18.0101	22.3645	16.9257	15.7913
2432_at	141.538	165.16	138.573	129.305	128.688	97.4753
2433_at	69.8512	52.1904	51.4727	38.0981	44.3338	40.7398
2434_at	207.35	237.421	135.354	179.895	135.764	100.469
2435_at	17.639	17.1583	13.4414	17.4413	12.5388	12.4841
2436_g_at	557.569	613.551	1372.56	521.852	470.13	457.943
2437_s_at	268.114	258.674	472.383	201.39	229.492	207.434
2438_at	8.3601	8.96288	7.75709	7.5271	5.98252	7.08533
2439_g_at	12.3005	11.3227	11.22	11.4109	9.79815	8.97922
2440_s_at	15.6876	17.1098	15.1314	15.253	20.0541	16.6083
2441_s_at	9.97703	10.0801	9.24388	9.66534	8.0824	9.30547
2442_s_at	15.4721	15.2746	17.844	14.5203	13.3965	15.019
2443_s_at	20.5785	19.0065	17.2666	19.0973	18.3486	17.4265
2444_s_at	49.0929	70.5432	48.3546	44.736	44.6105	53.7363
2445_s_at	49.8549	99.784	93.7	100.164	132.108	131.686
2446_at	35.3046	26.6384	23.691	22.3706	20.3374	20.1775
2447_g_at	25.6564	24.1844	20.8029	21.4305	24.9472	27.0912
2448_s_at	34.4891	48.5895	41.813	38.2723	50.4847	48.8516
2449_s_at	110.628	123.249	133.525	116.458	142.04	166.168
2450_s_at	31.1674	48.0947	65.5575	54.097	73.8983	70.4075
2451_s_at	171.294	258.752	340.359	324.771	341.079	351.501
2452_at	104.44	102.79	62.7272	79.0782	58.2147	78.299
2453_at	48.5305	40.5527	28.4648	26.9965	22.8479	25.4134
2454_at	93.2377	101.179	64.9693	77.1159	61.711	68.1895
2455_at	115.068	105.573	56.4113	74.3325	63.5447	64.2885
2456_at	41.94	36.9742	22.4397	31.1828	25.0547	24.1573
2457_at	7.6461	6.76493	5.00953	7.39268	6.02796	5.0478
2458_g_at	134.175	114.008	112.137	86.097	90.8176	108.661
2459_at	124.977	124.253	106.045	106.454	108.511	125.804
2460_at	79.412	67.2607	44.9164	55.0992	42.7921	51.2726
2461_at	15.8241	24.5364	30.3004	24.2486	34.6394	30.0369
2462_g_at	20.4689	29.2715	34.6038	27.7431	32.9604	41.3777
2463_s_at	55.0628	62.2764	67.4704	67.0833	60.9553	56.6953
2464_s_at	100.668	132.419	191.146	158.446	157.578	194.474
2465_s_at	125.109	244.208	304.198	272.056	251.405	308.457
2466_s_at	7.86613	7.95857	12.5536	9.59979	10.9277	12.6203
2467_s_at	188.832	278.646	375.117	350.308	313.177	352.244
2468_s_at	109.731	160.805	254.422	253.118	224.715	241.969
2469_s_at	13.5913	22.1169	39.8738	37.4913	35.4259	37.8572
2470_at	72.617	51.9364	56.7315	48.2633	53.0797	47.3841
2471_g_at	50.0895	39.8761	31.9013	37.9029	28.3788	35.3324
2472_s_at	65.311	54.8334	50.1674	43.9048	44.6782	49.2917
2473_s_at	70.1999	35.7124	47.3626	44.6109	42.2306	43.2778
2474_s_at	16.2031	13.6867	19.2608	16.6267	13.5921	11.274
2475_s_at	30.3445	21.4882	25.8438	21.9957	20.3581	22.6771
2476_s_at	111.143	100.722	108.35	101.316	92.6229	102.688
2477_s_at	77.4236	81.0327	88.7154	90.3007	78.4112	90.8087
2478_at	55.7366	65.5785	44.9384	70.145	51.0013	67.9047
2479_at	50.3731	55.5243	40.4766	52.1421	33.4761	43.8029
2480_at	14.9876	14.2063	8.57926	11.0855	9.64457	9.84898
2481_at	11.3068	13.1795	7.88461	10.9615	11.5331	11.4114
2482_at	61.5253	60.2489	52.0676	68.8394	46.3836	38.2239
2483_at	78.1181	54.714	68.0681	53.1252	44.3309	45.6815
2484_at	9.86646	8.94157	5.47935	5.26638	5.35674	6.43867
2485_at	20.0721	19.0136	13.7886	15.489	11.672	16.5509
2486_at	56.8055	46.2256	29.9154	45.5729	29.0226	44.4325
2487_at	187.558	180.924	112.046	153.805	137.696	133.113
2488_at	66.5887	59.5145	31.4571	37.0723	25.4348	32.3228
2489_at	4.52625	4.24281	4.60437	4.05841	3.69508	3.41373
2490_s_at	269.91	232.255	369.393	218.331	181.298	259.36
2491_s_at	106.03	86.3677	121.493	78.8979	75.606	91.8845
2492_f_at	77.5649	81.5592	145.757	79.2748	73.2914	76.5689
2493_at	106.3	124.156	101.513	114.267	97.8587	112.891
2494_at	29.4252	30.2241	22.0072	29.0668	24.8292	20.8398
2495_at	175.188	130.43	98.7194	118.294	81.865	84.1923
2496_g_at	40.0081	31.207	30.98	30.833	23.6996	26.2414
2497_s_at	28.0442	20.2753	15.6938	20.6094	13.7505	14.0219
2498_s_at	105.459	93.9619	69.227	73.799	62.8186	60.8603
2499_s_at	90.6604	64.1467	58.3717	63.6489	48.5707	55.0786
2500_at	31.4788	30.2881	23.841	28.3653	29.558	34.8289
2501_g_at	53.0115	55.3916	57.759	58.651	65.8048	58.7501
2502_s_at	82.2751	76.5686	65.0616	63.4322	54.1563	53.8672
2503_s_at	14.1717	14.9032	11.0319	10.7119	10.273	11.4353
2504_s_at	206.867	157.462	136.745	162.477	135.824	168.923
2505_s_at	107.686	92.4606	90.2976	95.8203	89.8576	124.25
2506_s_at	231.895	225.822	152.146	214.828	180.779	240.226
2507_s_at	23.1715	25.1796	22.1789	27.2981	20.9364	29.2331
2508_s_at	165.47	125.9	114.407	124.312	113.712	151.669
2509_at	508.629	479.853	256.509	337.133	245.746	270.266
2510_at	49.3698	34.3703	25.4654	31.3218	22.3958	22.4721
2511_g_at	13.4936	16.9216	13.1723	14.2632	17.3624	20.3562
2512_s_at	26.8824	31.1253	24.7829	21.4338	24.7212	26.2026
2513_s_at	38.7212	33.3482	23.2933	21.0216	28.2828	30.9635
2514_s_at	99.829	91.1635	90.0671	78.8244	77.3954	93.8977
2515_s_at	74.4863	68.1569	47.4049	56.6425	56.8628	46.2516
2516_at	27.3141	21.1278	13.3636	19.1531	13.7627	13.3858
2517_at	38.2246	37.2852	21.1325	24.5149	18.3295	19.4385
2518_at	159.012	136.87	95.8432	122.809	90.7575	99.6972
2519_at	39.3389	32.9882	24.7802	28.9675	23.9813	26.6272
2520_at	79.3662	77.6996	55.0596	68.0046	64.4717	67.0378
2521_f_at	28.0849	11.2776	20.1026	10.7938	9.46875	10.9711
2522_at	9.85285	10.3186	8.37059	8.83802	7.52203	8.4987
2523_at	9.25968	12.0578	9.94143	13.7323	8.46854	9.48892
2524_at	9.87068	9.9975	7.49432	7.90344	7.14061	6.98296
2525_at	109.468	98.7115	65.7638	84.197	58.2398	58.4678
2526_at	16.8101	11.3511	11.9176	10.0989	9.44664	11.3062
2527_at	19.8205	16.5474	14.0979	16.0935	11.5531	13.033
2528_at	57.0827	55.4297	32.2429	40.5185	26.8909	30.8859
2529_at	9.63471	7.09487	5.72571	6.77502	5.04204	5.74326
2530_at	39.1577	47.0578	25.3752	33.3186	27.8386	35.252
2531_at	24.6589	30.8836	19.1804	21.6511	19.2441	22.9638
2532_g_at	10.3002	11.1074	10.8895	7.74467	12.0281	11.1406
2533_s_at	66.4816	52.0355	36.4119	28.7576	43.1813	41.4998
2534_s_at	29.8839	28.8837	20.2203	22.9715	25.8584	20.4477
2535_s_at	300.379	262.691	238.711	211.716	210.042	227.388
2536_s_at	145.02	119.903	109.71	90.1826	99.1313	104.431
2537_s_at	394.032	350.523	282.625	272.108	231.231	271.986
2538_s_at	157.111	140.972	156.47	127.111	139.551	148.497
2539_at	86.0787	93.552	56.6977	72.5179	60.6161	65.2494
2540_at	162.198	143.679	90.7671	90.77	78.295	83.5711
2541_at	5.97039	4.81781	4.77898	4.13172	4.36554	4.70972
2542_at	5.07752	6.45716	4.36764	5.06361	4.39275	5.30315
2543_at	215.84	241.67	133.947	174.557	140.115	144.619
2544_at	24.5886	22.9216	19.029	19.3783	15.9661	16.1668
2545_at	28.8592	23.6593	17.8748	25.5071	19.3282	24.3858
2546_at	32.7818	24.9902	23.6953	29.2873	19.2947	22.8591
2547_at	5.45986	6.89481	7.09399	6.05318	5.18162	6.41853
2548_at	35.408	35.3704	52.9173	46.0098	27.2376	31.5007
2549_at	14.0644	6.99745	7.57381	8.87298	5.52066	8.03282
2550_at	6.86361	6.95793	7.75148	7.64188	5.13998	5.34708
2551_at	14.0628	12.3521	13.2786	13.0765	11.3551	12.4574
2552_at	18.7105	10.7141	10.7269	14.3142	13.697	13.3129
2553_at	19.3329	15.1486	14.5812	18.8627	17.2301	21.8842
2554_at	58.7211	70.5681	24.4936	159.931	80.0168	137.432
2555_at	49.1748	56.4104	32.6847	61.4583	41.3206	43.4214
2556_at	14.1823	14.3192	11.2416	12.6692	12.9803	18.1381
2557_at	19.2246	17.3296	14.4271	21.8815	16.5903	26.2615
2558_at	54.5748	50.4417	33.0458	41.5878	36.2074	33.373
2559_at	104.643	118.112	69.8014	90.9391	87.1365	84.4119
2560_at	322.367	334.029	235.371	238.158	235.387	223.007
2561_at	120.89	109.418	80.2071	95.415	73.5761	74.5095
2562_g_at	15.2947	13.592	12.0191	12.7248	11.7276	10.7567
2563_s_at	73.7289	76.3871	51.1469	59.1121	45.9893	46.4119
2564_s_at	126.392	122.448	95.0254	103.287	91.9221	89.403
2565_s_at	30.0344	31.721	28.8119	31.9164	27.3846	29.2689
2566_s_at	72.4618	69.5345	99.3136	111.646	102.027	114.284
2567_at	19.6243	18.7874	15.3037	19.2381	18.3009	18.7926
2568_at	189.368	254.233	164.13	164.602	160.575	180.607
2569_at	94.0874	67.3972	56.3686	55.0953	51.1459	54.6632
2570_at	31.7993	26.1117	24.2889	17.2825	26.5778	28.1228
2571_s_at	61.1626	90.2288	73.3101	70.4207	85.23	93.0192
2572_s_at	23.0589	52.3548	53.3549	47.6324	61.5354	69.5914
2573_at	12.1874	14.4504	9.05302	10.7595	8.35089	9.67478
2574_at	45.3807	48.5255	57.3724	62.6896	76.1083	63.2943
2575_s_at	129.681	110.834	115.989	80.9332	95.8547	104.112
2576_s_at	75.7454	91.4326	96.1894	61.89	82.7947	77.5049
2577_s_at	84.9296	98.391	125.112	78.2334	90.2865	96.1586
2578_s_at	202.854	202.757	277.829	211.386	214.246	195.904
2579_at	95.1972	123.521	66.9478	81.3742	84.6319	78.2765
2580_at	15.3609	16.4619	10.3981	14.8837	11.6191	10.8625
2581_at	19.6417	14.934	11.3018	16.1599	10.4127	10.2401
2582_at	437.709	476.746	318.586	416.966	359.338	303.436
2583_g_at	169.943	153.99	128.158	136.789	146.494	126.429
2584_s_at	38.8162	43.4035	53.2632	38.8988	44.0537	48.5967
2585_s_at	12.7036	17.825	17.3506	16.5857	14.2013	13.3905
2586_s_at	105.101	133.007	151.327	126.25	123.971	127.371
2587_at	27.8804	37.9331	21.2701	24.2909	19.6975	19.8237
2588_at	41.3326	34.7363	52.5377	34.2339	41.6849	36.4414
2589_g_at	328.846	250.647	328.655	287.204	282.935	328.485
2590_s_at	332.564	265.814	353.567	301.61	274.125	359.519
2591_s_at	55.1853	45.685	67.7154	56.6657	57.4568	64.8742
2592_s_at	365.167	339.743	551.231	433.932	414.234	475.5
2593_s_at	723.39	608.965	863.621	702.802	654.505	664.001
2594_at	18.3287	14.7497	12.0896	12.5984	13.4336	11.0741
2595_at	155.031	132.765	91.6524	109.366	85.4296	84.5566
2596_at	43.82	25.3046	23.3295	30.7767	19.0766	24.8013
2597_at	67.7832	58.3692	62.1281	58.2509	45.876	55.1325
2598_g_at	167.373	97.544	268.61	134.54	79.5506	103.737
2599_s_at	1598.41	996.42	2203.73	1354.69	730.169	1024.34
2600_s_at	970.039	465.14	1392.48	639.97	415.454	580.2
2601_at	93.5937	61.1166	58.283	55.9404	53.3813	60.0299
2602_g_at	2044.32	972.529	1208.58	920.616	898.638	1191.08
2603_s_at	446.998	246.732	410.471	229.352	248.085	338.153
2604_s_at	411.959	191.077	314.846	245.52	237.635	305.373
2605_s_at	1380.06	762.03	1223.78	891.724	808.853	896.425
2606_s_at	3880.41	2119.16	2973.04	2555.94	2031.65	2263.63
2607_s_at	4954.35	3281.24	5639.21	4546.13	4146.69	3740.78
2608_at	79.6464	63.3563	43.3799	58.1775	43.2761	57.1597
2609_at	154.857	161.315	84.7468	113.002	90.7413	107.051
2610_at	46.8848	61.8107	29.3152	41.9723	36.4524	41.2087
2611_at	91.942	79.5932	58.6924	71.4153	59.4847	68.3824
2612_g_at	12.2001	11.5799	7.75901	8.63143	7.32418	8.19068
2613_s_at	28.6624	27.1977	17.9492	18.6311	15.6186	15.2826
2614_s_at	7.7709	10.1555	5.92849	7.9682	7.23745	6.5975
2615_s_at	17.2769	22.5241	19.0285	23.1674	21.1036	25.2985
2616_at	8.00897	10.4522	7.74273	9.72844	10.3613	10.0082
2617_at	51.7555	36.3513	25.4592	37.5315	22.6793	29.7003
2618_s_at	43.2355	40.2659	32.4043	28.3671	29.4515	31.7358
2619_s_at	25.5402	11.8561	17.2086	17.6059	15.404	19.4601
2620_s_at	44.5642	33.726	53.2903	40.248	35.3417	51.9408
2621_s_at	27.8193	25.0732	25.9756	23.0614	24.913	33.3042
2622_s_at	172.895	125.125	195.249	141.819	145.283	184.069
2623_s_at	113.217	105.03	119.944	107.402	93.9864	102.197
2624_s_at	140.451	133.146	194.357	168.168	174.057	198.427
2625_at	44.9697	34.2133	33.3159	23.3954	19.7674	14.0846
2626_at	102.538	90.6427	62.2537	74.2299	66.0842	62.7304
2627_at	91.2432	78.4043	69.9101	32.5785	32.4748	35.3414
2628_s_at	394.077	90.7943	509.415	48.4138	35.3698	40.2438
2629_s_at	1420.68	267.424	1804.34	126.05	82.7894	105.803
2630_s_at	647.092	155.405	1015.73	66.3597	50.4648	44.6842
2631_s_at	628.539	209.313	995.752	110.77	103.142	108.659
2632_at	114.741	111.356	63.9392	80.5483	64.9803	74.8108
2633_at	28.9972	30.0177	18.0716	22.9397	20.0916	24.3587
2634_at	20.3739	19.291	10.6616	13.2462	14.1148	12.8016
2635_at	21.0657	17.305	11.8153	14.036	14.5784	14.9785
2636_at	66.9441	52.635	37.2158	39.667	37.0676	42.1846
2637_g_at	181.82	214.788	223.402	196.346	242.273	222.73
2638_s_at	336.924	433.72	544.729	465.795	549.012	546.617
2639_at	60.2709	41.6567	33.8676	35.281	34.0694	36.0136
2640_at	23.7409	25.2782	15.6503	19.0685	20.3274	20.6907
2641_g_at	126.091	92.31	103.812	73.7055	74.2269	62.733
2642_s_at	143.419	125.012	109.934	65.8785	94.4458	87.6851
2643_s_at	431.557	386.972	361.559	217.733	271.634	267.822
2644_s_at	184.701	172.502	194.489	104.281	145.073	142.872
2645_s_at	804.597	1105.17	1036.97	655.271	900.266	863.447
2646_at	36.611	40.5658	25.9844	27.7455	28.2367	30.7306
2647_at	59.1745	82.6044	44.5958	52.767	58.0776	55.989
2648_at	54.8038	60.7074	36.9309	34.9393	32.8231	37.3712
2649_at	17.7905	15.4464	12.3955	12.5618	11.873	10.8414
2650_g_at	9.49201	10.8582	10.7882	8.90255	11.0197	15.854
2651_s_at	60.8431	83.9514	64.6538	60.307	84.2052	88.854
2652_s_at	40.3432	65.0176	74.8076	57.2042	77.9052	84.1465
2653_at	43.4721	35.657	27.6264	28.8266	27.7262	27.1923
2654_at	29.2508	29.6606	21.2946	24.724	15.785	22.5811
2655_at	10.2365	7.35424	8.10848	8.31396	7.4936	5.81303
2656_at	101.519	89.9269	62.0541	77.9252	60.6965	61.6631
2657_at	46.4108	48.0775	36.7089	41.5548	33.6319	33.9143
2658_at	18.5542	18.5676	14.1568	21.1229	11.4897	14.3079
2659_g_at	67.3353	59.514	54.5106	48.8662	50.0444	48.4069
2660_s_at	41.38	45.8574	34.4582	35.2471	31.8604	35.6197
2661_s_at	26.8991	33.9736	24.4646	24.0243	22.8382	24.3858
2662_s_at	167.904	162.088	132.243	147.51	141.484	172.38
2663_s_at	108.283	122.102	123.557	132.922	134.767	185.715
2664_at	13.5401	12.7566	12.4473	11.4417	9.52586	10.4339
2665_at	32.5152	39.558	26.3044	29.5268	22.7074	27.3754
2666_s_at	110.828	103.454	97.3284	88.6449	86.5459	89.4963
[truncated: 7,336 more rows]

## Sheet: Sheet3
ID_REF	GSM106337	GSM106338	GSM106339	GSM106340	GSM106341	GSM106342
1.1.1.10	-0.476321	-0.536262	-0.386473	-0.491457	-0.404057	-0.686802
1.1.1.11	-0.0989487	-0.55868	0.0895249	-0.401575	-0.325166	-0.323615
1.1.1.14	-0.127886	0.200008	0.20631	-0.00842474	-0.21886	-0.0549127
1.1.1.6	-0.295395	-0.228015	-0.0930009	-0.107026	-0.275564	-0.0435082
1.1.1.9	-0.259054	-0.23137	-0.221949	0.140687	-0.187991	0.231635
1.1.10.12	-0.476191	0.203992	-0.179422	-0.391528	-0.582703	-0.435104
1.1.10.5	-0.256432	0.15486	0.231567	0.131554	-0.326502	-0.0840962
1.1.10.8	-0.144835	0.198743	-0.118909	-0.176584	-0.312189	-0.473404
1.1.11.11	-0.599727	-0.355454	0.102996	-0.230948	0.927638	0.157848
1.1.11.12	0.397269	-0.183612	-0.0830082	0.124041	-0.528112	0.181936
1.1.11.17	0.543594	1.36662	1.02234	0.726296	0.1338	0.89561
1.1.11.4	-0.182025	-0.00367804	-0.203712	-0.0752828	-0.415055	0.134965
1.1.11.5	0.137787	-0.00564476	-0.0347829	0.200201	0.0671134	0.268761
1.1.11.7	0.0759175	0.242612	-0.161382	0.548497	-0.0417682	0.452351
1.1.12.16	0.0822577	-0.349014	-0.30067	0.677533	-0.469711	0.278872
1.1.12.3	0.387889	-0.1124	-0.0468815	0.60434	-0.110509	0.612815
1.1.12.5	0.0580125	-0.0194924	0.0732505	0.456983	-0.583661	0.273151
1.1.12.7	1.06358	0.208936	0.430652	0.11019	0.915146	0.144252
1.1.12.9	0.133378	-0.315003	-0.158432	0.0449703	-0.413246	-0.281461
1.1.13.10	0.167061	0.314729	0.00710679	-0.0745594	-0.186266	-0.0979048
1.1.13.13	0.72326	0.466369	1.38147	0.101711	0.400047	0.0904536
1.1.13.18	0.39809	0.049922	0.183792	-0.212967	-0.0381805	-0.22698
1.1.13.3	-0.358975	-0.600453	-0.0790059	0.127848	-0.512367	0.152336
1.1.13.4	0.0582899	0.031632	-0.190699	-0.16096	-0.0876205	-0.0540206
1.1.13.7	-0.139508	0.718019	0.206919	0.344431	0.138227	0.464125
1.1.14.10	-0.859322	-0.545396	-0.84171	-0.729556	-1.05581	-0.87289
1.1.14.12	0.500674	-0.0920779	-0.189469	-0.217368	-0.340316	-0.246741
1.1.14.18	-0.325173	-0.0782528	-0.346102	-0.124022	-0.320164	-0.150296
1.1.14.5	1.17595	0.0109901	1.14582	-0.0781357	-0.597289	-0.423223
1.1.14.6	-0.104121	0.034765	-0.384337	-0.438263	-0.462818	-0.54699
1.1.15.12	1.06742	0.76378	0.496017	0.477429	0.292345	0.701512
1.1.15.13	-0.765239	-0.274805	-0.1079	0.206305	0.00547809	0.285366
1.1.15.16	-0.150426	-0.110037	-0.20263	0.0948313	-0.330253	0.0622258
1.1.15.17	0.249066	0.146756	-0.158491	0.184051	-0.295478	0.28749
1.1.15.3	0.581801	0.398647	0.495748	0.103558	0.785924	0.0434086
1.1.15.5	-0.28727	0.0651832	-0.0471754	0.624914	-0.0318585	0.494645
1.1.15.7	1.02641	0.617099	0.274326	0.557973	0.218751	0.677844
1.1.15.8	-0.225885	-0.147526	-0.476719	-0.347403	-0.466549	-0.358514
1.1.16.1	-0.0102142	0.0452042	0.00300018	0.451592	-0.0101504	0.593363
1.1.16.11	0.358151	0.49385	0.195053	0.221928	-0.0379602	0.421546
1.1.16.15	-0.421844	-0.356568	-0.393008	-0.202245	-1.50619	-0.490351
1.1.16.3	0.140491	0.288755	-0.170872	0.43974	0.0723207	0.56065
1.1.2.14	-0.822366	-0.622899	-0.308467	-0.197994	-0.600119	-0.24086
1.1.2.17	0.166746	0.0847618	-0.184343	0.188548	-0.680776	0.0945695
1.1.2.18	-0.189539	0.110779	-0.14265	0.0368992	-0.594201	0.0450966
1.1.2.4	-0.450498	-0.326403	-0.312311	-0.0217685	-0.625685	-0.335663
1.1.3.13	0.0611714	0.0306821	0.360928	-0.00157489	-0.0959584	-0.0300173
1.1.3.14	0.346913	-0.167116	0.0446447	0.460286	-0.765842	0.698085
1.1.3.17	-0.177126	-0.31722	0.0357027	-0.257358	-0.494581	-0.0881375
1.1.3.4	-0.245453	0.0195455	0.548446	0.309385	0.0633768	0.245858
1.1.3.7	-0.74681	-0.186938	-0.649505	-0.0603601	-1.04592	-0.0469363
1.1.3.8	0.396598	1.22986	1.09508	0.323013	1.39603	0.283565
1.1.4.10	0.537199	0.0411358	0.0145542	0.50582	0.141468	0.556268
1.1.4.13	0.49232	0.558041	0.169807	-0.204257	0.142394	0.253171
1.1.4.14	-0.155897	-0.340549	-0.51703	0.0450726	-0.637544	-0.106496
1.1.4.2	-0.228736	-0.0409387	-0.50362	-0.200193	-0.599644	-0.172315
1.1.4.4	-0.072837	-0.00163271	-0.118812	0.105915	-0.28909	0.342776
1.1.4.5	0.960447	0.665319	0.646357	0.765206	-0.136196	0.716374
1.1.4.6	-0.164227	-0.121634	0.011928	0.0942154	0.306743	0.0824613
1.1.4.9	-0.172675	0.0493403	-0.0821077	0.0662366	-0.0735753	0.0961707
1.1.5.1	0.102314	0.331635	-0.158714	0.238102	0.482444	-0.583693
1.1.5.15	-0.129249	-0.316496	-0.448365	-0.180173	-0.274923	-0.258666
1.1.5.18	0.173654	0.593174	1.5412	0.344207	0.598035	-0.190621
1.1.5.3	0.144651	0.0377574	-0.253693	-0.0113199	-0.0537279	-0.0766426
1.1.5.5	-0.128278	-0.321	-0.193163	-0.324014	-0.526527	-0.227154
1.1.5.7	-0.30194	0.026108	0.0413613	0.163463	-0.238206	0.20758
1.1.6.11	-0.389906	-0.76468	-0.477369	-0.29635	-0.825876	-0.199963
1.1.6.13	-0.431429	-0.585834	-0.552949	-0.633092	-0.682435	-0.694526
1.1.6.15	-0.212209	0.0311642	-0.325088	-0.118721	-0.367614	0.206672
1.1.6.17	-0.457722	0.304065	-0.0235084	0.401858	-0.114238	0.345479
1.1.6.4	0.876951	0.17783	0.270246	-0.234707	-0.166685	-0.561139
1.1.6.7	0.105204	0.213023	0.250274	0.112041	-0.099157	0.108521
1.1.7.10	-0.551865	-0.387135	-0.0992092	0.24524	-0.325822	0.443102
1.1.7.11	-0.461428	-0.881367	-0.387611	-0.866458	-0.668044	-0.902035
1.1.7.13	0.370521	0.363283	0.567033	0.700431	0.529385	0.727551
1.1.7.17	-0.063261	-0.318888	-0.205401	0.138768	0.222722	-0.118372
1.1.7.9	0.23127	0.0635642	0.580228	0.32436	-0.149321	0.364057
1.1.8.12	-0.470069	0.573561	0.0186973	0.825937	-0.176468	0.497596
1.1.8.17	0.121315	-0.353319	-0.395353	-0.264208	-1.02377	-0.5494
1.1.9.16	-0.417288	0.243697	0.167505	0.264968	-0.0962677	0.432823
1.1.9.4	0.17009	-0.289127	0.224277	-0.518012	-0.179892	-0.569175
1.2.1.18	0.352451	0.00961506	0.16284	-0.0956213	-0.491436	-0.136561
1.2.1.5	-0.35088	-0.282121	-0.234758	-0.117003	-0.384184	-0.121093
1.2.1.9	0.0335193	-0.224675	-0.0406929	-0.0782994	-0.290132	-0.162006
1.2.10.10	-0.672239	-0.193214	-0.388521	0.262807	-0.32431	0.134628
1.2.10.17	-0.277596	-0.208971	-0.503854	-0.4728	-0.635316	-0.450978
1.2.10.6	-0.224656	-0.185417	-0.292191	-0.335343	-0.657465	-0.460884
1.2.10.7	0.826305	0.763959	0.804808	0.0183183	0.135545	-0.157985
1.2.10.8	0.286936	0.468708	0.44047	0.217966	0.546584	0.0390713
1.2.11.11	0.551033	0.325116	0.357818	-0.0661159	0.0391526	0.127498
1.2.11.17	0.286658	1.22201	0.207308	0.964799	0.666863	1.00071
1.2.11.2	0.195981	0.581725	-0.0336253	1.01615	-0.0504518	0.900634
1.2.11.6	-0.188747	-0.0767081	-0.159263	0.325768	0.597537	0.356042
1.2.11.7	-0.880263	-0.459543	-0.393519	0.00846624	-0.291618	0.083418
1.2.11.9	0.0828254	-0.128906	0.148081	0.0872601	-0.137979	0.0506876
1.2.12.1	0.3549	-0.321122	0.0645061	-0.345508	-0.284956	0.10066
1.2.12.13	0.827004	0.554518	0.338579	0.80483	0.726258	0.84802
1.2.12.15	0.143556	0.0530148	-0.0279975	-0.107856	0.000919338	-0.133427
1.2.12.17	1.18639	1.68982	1.1122	0.757682	0.89613	0.806261
1.2.12.18	-0.621424	-0.644933	-0.586213	-0.200335	-0.430007	-0.380172
1.2.12.4	0.0389772	-0.255296	-0.165098	0.106649	-0.111148	0.0650379
1.2.12.7	-0.118938	-0.0492306	-0.0755198	0.494052	0.191163	0.385375
1.2.13.6	0.399437	-0.067025	0.27883	-0.0655894	0.266097	-0.0987598
1.2.13.7	0.0286202	-0.115915	0.12597	0.152991	0.218583	0.26891
1.2.14.10	0.548781	-0.151881	-0.180657	-0.0759967	-0.339089	-0.0968466
1.2.14.18	0.429535	0.872391	0.27535	1.05923	-0.0266822	1.06168
1.2.14.3	-0.0613345	-0.0209716	-0.108664	-0.341486	-0.377079	-0.374676
1.2.14.5	0.313813	0.14817	0.871736	0.363189	-0.162384	0.301375
1.2.14.6	0.361187	0.185677	0.314166	0.123392	0.197627	0.0712425
1.2.14.7	0.0720411	-0.188623	-0.242855	-0.261444	-0.349732	-0.447579
1.2.15.1	0.321481	0.751069	0.638704	0.466427	0.353196	0.784557
1.2.16.1	0.584219	0.672884	0.258091	0.358868	0.257972	0.900662
1.2.16.12	-0.621106	-0.823636	-0.638235	-0.77337	-0.544772	-0.842476
1.2.16.4	-0.206355	-0.329796	-0.414976	-0.202799	-0.383783	0.025385
1.2.16.5	0.0582104	0.173563	0.392777	0.341153	0.429774	0.554682
1.2.16.6	-0.0663121	-0.0663054	-0.477786	0.789183	-0.147851	0.614188
1.2.16.7	-0.0799563	-0.239177	-0.109355	0.106371	-0.264818	0.307018
1.2.2.1	0.297494	0.061572	0.248674	-0.0911989	0.111619	-0.0347809
1.2.2.10	0.0312785	0.043465	-0.187162	-0.171383	-0.349473	-0.32168
1.2.2.11	0.0219403	0.073039	-0.0223078	-0.00300318	-0.475958	-0.0907002
1.2.2.5	0.188261	-0.125269	-0.151336	-0.275857	-0.24078	-0.43819
1.2.2.9	-0.121654	-0.24916	-0.0662349	-0.0669468	-0.696654	-0.115655
1.2.3.10	-0.278979	-0.199745	0.117424	-0.222095	-0.326465	-0.285324
1.2.3.16	-0.264917	-0.587494	-0.184463	-0.296072	0.301417	-0.0968158
1.2.3.4	1.0185	0.698168	0.624211	0.618704	0.602208	0.683273
1.2.3.5	0.316492	0.225764	-0.164129	0.10634	-0.0581635	0.195643
1.2.3.8	-1.70326	-1.74932	-1.15973	-1.15408	-1.72977	-1.34649
1.2.4.11	0.081656	0.301235	0.0931568	0.458547	0.176816	0.474891
1.2.4.12	0.263762	0.281999	0.380078	0.0159364	0.418607	0.00565384
1.2.4.17	0.189669	0.303616	0.168654	0.381673	0.0150721	0.351616
1.2.5.12	0.187881	0.228937	0.374508	0.243167	-0.437226	0.272822
1.2.5.3	0.382475	0.263621	-0.0790375	0.15938	-0.0311663	0.348781
1.2.5.7	0.138459	0.213069	0.139047	0.193429	0.104685	0.258143
1.2.6.13	0.279109	-0.0208065	0.0771107	-0.17223	-0.472314	-0.106011
1.2.6.17	0.3672	0.0648441	0.0385983	0.171303	-0.346936	0.197897
1.2.6.2	0.622974	0.993134	0.0910491	1.11164	-0.177105	1.16444
1.2.6.5	0.0842668	-0.346919	0.332228	-0.340406	-0.773776	-0.526914
1.2.7.1	-0.209871	-0.277728	-0.101163	-0.445697	-0.421237	0.151911
1.2.7.15	0.17269	-0.11072	-0.272885	0.119887	-0.55377	0.265767
1.2.7.18	0.902293	0.677185	0.602431	0.558533	0.847366	0.710071
1.2.7.3	0.34639	0.0468192	-0.0404205	0.265893	0.124138	0.201313
1.2.7.5	0.532269	1.2167	0.176519	0.702696	0.165036	0.783803
1.2.7.6	-0.0499743	0.400124	0.1577	0.273965	0.0386774	0.444554
1.2.7.9	-0.0192428	-0.29858	-0.162492	-0.20642	-0.764688	-0.0968959
1.2.8.11	0.357002	0.464302	0.990066	0.297174	-0.0560991	0.207679
1.2.8.12	0.111455	0.480475	0.177001	0.207425	0.121542	0.235091
1.2.8.17	0.262186	0.742472	0.167108	0.283428	-0.0324962	0.48241
1.2.8.2	-0.0727788	-0.237971	0.167487	0.242195	0.410415	0.35096
1.2.9.1	0.163129	0.27884	0.687419	-0.0426525	-0.00497174	-0.0990342
1.2.9.13	0.14536	0.640768	0.17626	0.677918	0.320732	0.92836
1.2.9.15	0.151747	-0.00581756	0.246473	0.234821	-0.225373	0.302613
1.2.9.18	0.20173	0.328596	0.226148	0.413614	0.455763	0.455842
1.2.9.4	0.130607	0.163435	0.33222	-0.107683	-0.404473	-0.0190824
1.3.1.1	0.0697449	-0.0229543	-0.107519	-0.582416	-0.311078	-0.386915
1.3.1.10	-0.47791	-0.0606871	0.0128835	0.287184	-0.439222	0.301957
1.3.1.11	-0.290261	-0.0682389	-0.142802	0.0909733	-0.0146211	0.0892988
1.3.1.13	-0.104592	-0.305837	0.0176666	0.0682333	-0.204249	0.137136
1.3.1.14	-1.1944	-0.510661	0.348382	0.0801881	-0.609332	0.166458
1.3.1.18	-0.117947	0.330203	1.2098	0.244995	0.0521878	0.28062
1.3.1.2	-0.116647	0.941186	0.891842	0.353437	0.687957	0.522291
1.3.1.7	0.159152	0.185042	0.00659116	0.285541	0.191687	0.3653
1.3.10.1	0.283634	0.0803338	0.307126	0.0749524	-0.331972	0.018972
1.3.10.15	0.0485113	0.231199	-0.0990846	0.562994	-0.276224	0.617486
1.3.10.18	-0.113639	-0.206504	-0.266527	-0.205766	-0.487901	-0.20421
1.3.10.3	0.581307	0.235242	-0.189469	0.247912	-0.357762	0.386713
1.3.10.6	-0.122878	-0.173171	-0.260173	-0.160786	-0.383588	-0.186949
1.3.11.10	0.026265	-0.140649	0.28569	-0.292835	-0.262053	0.325646
1.3.11.17	-0.592023	-0.776699	-0.751823	-1.50097	-0.558038	-0.215775
1.3.11.6	-0.310271	-0.382872	-0.316574	-0.246381	-0.284541	-0.152962
1.3.11.8	0.0184359	0.530855	-0.0950326	0.399401	-0.268132	0.616948
1.3.12.12	-0.760467	-0.528607	-0.342993	-0.251323	-0.812106	-0.373228
1.3.12.13	-0.232409	-0.0130696	-0.318603	-0.195893	-0.515639	-0.214849
1.3.12.18	0.047613	-0.121294	-0.218076	-0.251337	-0.353162	-0.305139
1.3.12.2	0.145366	0.651539	1.07573	0.476495	0.304901	0.608646
1.3.12.4	-0.158714	-0.59445	-0.530389	-0.513993	-0.690218	-0.408494
1.3.12.8	-0.0302938	0.277033	0.814202	0.700431	0.264434	0.642345
1.3.13.11	-0.0413043	-0.0574011	0.0342995	0.0758392	-0.157303	0.117723
1.3.13.12	-0.294329	-0.210637	-0.273252	-0.427658	-0.496129	-0.350921
1.3.13.13	-0.00924938	-0.0278846	0.126313	-0.0958363	0.176214	-0.014976
1.3.13.14	-0.311286	-0.108773	-0.0348756	0.202047	0.124368	0.163687
1.3.13.16	-0.156363	-0.101171	-0.131374	-0.266739	-0.480193	-0.314786
1.3.13.17	-0.277472	-0.0767081	0.718641	0.208961	-0.223977	0.138648
1.3.13.18	0.176253	0.458503	0.385729	0.138412	0.0260635	0.230661
1.3.13.2	0.149715	-0.767477	0.273869	-0.656587	-0.945427	-0.708774
1.3.13.4	-0.213683	0.0899646	-0.0826692	-0.360366	-0.374491	-0.19577
1.3.13.5	0.097678	0.341095	0.158938	0.342034	0.0526409	0.327152
1.3.13.6	0.632487	-0.212938	0.0324933	-0.0879056	-0.239634	0.0744238
1.3.13.7	0.193035	0.109973	0.241028	0.0199829	-0.204869	0.0908867
1.3.13.8	-0.330001	-0.386692	-0.502114	-0.479238	-0.59549	-0.575927
1.3.14.2	0.160471	0.058519	0.255786	0.221609	0.188808	0.194855
1.3.14.3	0.328794	0.272619	0.225694	0.209527	-0.106017	0.23883
1.3.14.4	0.905435	0.208569	0.216717	-0.307283	-0.197099	-0.516083
1.3.14.5	-0.17345	0.256208	0.0493892	0.464775	-0.146147	0.286564
1.3.14.7	0.148257	0.0864558	-0.00053085	0.0253536	-0.488973	-0.150648
1.3.15.10	0.664336	-0.140516	0.447039	0.188271	0.237785	-0.251274
1.3.15.12	-0.248437	0.645065	-0.0480258	0.939676	0.303137	1.05656
1.3.15.13	0.445006	0.872509	0.175255	0.800691	0.408888	0.735767
1.3.15.2	0.123829	0.955149	0.17378	0.709074	-0.368197	0.554494
1.3.15.3	0.103617	-0.0614681	0.244187	0.276502	0.323691	0.094277
1.3.15.5	-0.0536909	0.190627	0.783912	0.637835	-0.335077	0.52922
1.3.15.6	-0.00204601	0.133512	0.216615	0.291001	0.184397	0.232987
1.3.15.9	0.324122	0.25469	0.0818129	0.227447	-0.0239543	0.495726
1.3.16.11	0.199771	-0.0487981	0.0683448	-0.243606	0.00104511	-0.263029
1.3.16.15	-0.325643	-0.232537	0.551385	-0.187327	-0.307791	-0.261497
1.3.16.17	-0.0284805	1.12439	0.0622952	0.330557	0.231781	0.35138
1.3.16.3	0.329692	-0.119902	0.20873	-0.226251	-0.125107	0.0257081
1.3.16.7	0.369072	0.610347	0.298786	0.32882	0.0109995	0.207425
1.3.2.10	-0.289738	-0.00884435	0.00431009	0.143099	-0.119902	0.0397025
1.3.2.11	-0.300775	-0.209258	0.97821	-0.348674	-0.22062	-0.525675
1.3.2.16	1.41085	0.526391	0.242021	1.40438	0.454869	1.00568
1.3.2.4	0.700584	0.804162	1.0448	0.212619	0.446392	-0.0989049
1.3.2.6	0.200593	0.218687	-0.230842	-0.0386559	-0.148814	-0.222546
1.3.3.1	0.0738448	0.00974365	-0.0302647	-0.443453	-0.691276	-0.0169562
1.3.3.10	-0.315216	-0.32884	-0.533106	-0.261467	-0.703571	0.0155332
1.3.3.2	-0.165365	0.17679	0.340922	0.850907	0.568604	0.516176
1.3.3.6	-0.153892	-0.00509091	-0.0665441	0.333963	0.111315	0.298386
1.3.4.10	-1.17792	-0.285312	0.0113981	0.347263	-0.806441	0.219222
1.3.4.14	0.257435	0.258181	0.245992	-0.20456	-0.200436	-0.108492
1.3.4.16	-0.0916572	-0.226276	-0.0719054	-0.0305361	-0.422585	0.0234903
1.3.4.18	0.115017	0.364026	-0.02258	0.471202	0.0890329	0.119968
1.3.4.2	0.0484009	0.246499	0.741295	0.119704	0.981444	0.207271
1.3.4.3	0.647049	0.0185667	0.646269	-0.0194874	0.62834	0.278528
1.3.5.1	0.773529	0.737755	1.20785	0.580364	1.37192	0.809816
1.3.5.16	0.0245858	-0.00570448	0.0010132	-0.0323186	-0.225396	0.104237
1.3.5.4	0.334022	0.68233	0.446662	0.43414	0.35022	0.470343
1.3.5.5	-0.152572	-0.441421	-0.251736	0.120997	-0.417554	0.12502
1.3.5.9	-0.132816	-0.107542	-0.14072	0.17937	-0.155501	0.221315
1.3.6.13	0.323357	0.131852	-0.0410369	-0.0529342	-0.065918	-0.0675021
1.3.6.15	0.14184	0.141375	0.042156	0.138223	-0.3799	0.473893
1.3.6.17	-0.038378	0.0829927	-0.152605	0.52337	-0.239945	0.371436
1.3.6.4	-0.0250772	0.0306047	0.225647	0.228634	0.328837	-0.510583
1.3.6.5	1.25969	-0.135686	0.506248	0.369144	0.724142	0.339494
1.3.6.9	-0.22691	-0.341345	-0.153213	-0.0380472	-0.379234	-0.00532129
1.3.7.10	-0.182227	0.0593735	-0.135868	0.116435	-0.243787	0.379437
1.3.7.13	-0.682837	-1.0246	-0.913683	-0.78978	-1.50022	-0.858874
1.3.7.14	-0.176553	-0.283077	-0.098469	0.327594	-0.403581	0.236814
1.3.7.2	0.408968	0.51591	0.108308	0.736456	0.772427	0.600935
1.3.7.6	0.251593	0.303207	-0.212363	0.210839	0.126581	0.103969
1.3.7.8	-0.934824	0.976098	-0.133074	0.344854	0.0308646	0.563042
1.3.8.10	-0.145307	0.0280919	0.104643	0.586828	0.128622	0.645512
1.3.8.12	0.432409	0.622135	0.185049	-0.0734735	0.620054	-0.0667165
1.3.8.18	-0.353868	-0.374898	-0.418918	0.0366537	-0.50247	-0.0713851
1.3.8.7	-0.411494	-0.06268	-0.174497	-0.22123	-0.0678084	0.622149
1.3.9.12	-0.390798	-0.456338	-0.0190198	-0.283401	0.281515	-0.125527
1.3.9.14	-0.102747	-0.101699	-0.456058	-0.537151	-0.509541	-0.477958
1.3.9.16	-0.482803	-1.20172	-0.540622	-1.0092	-1.65796	-1.12204
1.3.9.17	0.158409	0.291163	0.188097	-0.00207159	-0.424363	-0.0202164
1.3.9.18	-0.660214	-0.369939	-0.590203	-0.694331	-0.556829	-0.723211
1.3.9.3	-0.439747	-0.451851	-0.633277	0.0254648	-0.816846	0.0239415
1.3.9.6	-0.283606	0.281947	0.0964248	1.24167	0.657158	0.836077
1.4.1.1	-0.701092	-0.542805	-0.214755	-0.371941	-1.94305	-0.0451635
1.4.1.10	-0.96777	-1.29476	-0.855144	-0.986934	-1.43875	-1.04338
1.4.1.12	0.293935	0.192137	0.294	-0.233148	-0.163688	-0.0568589
1.4.1.14	0.2188	0.151952	0.979653	0.288842	-0.0804502	0.235725
1.4.1.8	-0.114455	-0.416356	-0.28464	-0.213483	-0.342264	-0.186396
1.4.10.10	0.529267	0.235749	0.155606	-0.0931528	-0.306789	-0.878238
1.4.10.15	0.105856	0.319745	-0.112289	0.688282	-0.0273295	0.49219
1.4.11.18	-1.24875	-0.0171224	0.179516	0.00722714	-0.359771	-0.390532
1.4.11.4	0.56502	0.136413	0.43621	0.744401	-0.0683374	0.841362
1.4.13.15	-0.360042	-0.310713	-0.0986661	-0.44006	-0.332092	-0.4393
1.4.13.16	-0.555689	-0.17933	-0.104164	-0.0140508	-0.277047	0.0422438
1.4.13.17	0.161651	-0.0603365	-0.170706	-0.306196	-0.257883	-0.318659
1.4.13.18	-0.354923	-0.299105	-0.4333	-0.518462	-0.641966	-0.513646
1.4.13.4	0.0463515	0.459885	-0.00977042	0.0405413	0.265766	0.456859
1.4.13.8	-0.142852	0.375365	0.0319566	0.323481	-0.109541	0.372532
1.4.14.10	1.1863	0.838141	0.24028	0.997345	-0.112393	0.623399
1.4.15.1	0.0429383	1.45713	-0.101067	1.02755	-0.314784	-0.72764
1.4.15.10	-0.163346	0.308772	-0.125878	0.179493	-0.15039	0.0164752
1.4.15.11	0.169386	0.315365	0.357309	-0.0136273	1.42461	-0.068962
1.4.15.18	-0.369438	-0.293318	-0.532354	-0.127864	-0.326269	-0.423155
1.4.16.1	0.0367581	0.0026619	-0.229743	-0.0794537	-0.401124	-0.0895377
1.4.16.12	-0.226562	-0.149441	-0.215755	-0.0103135	-0.275844	-0.147279
1.4.16.16	0.509148	0.393166	0.162146	0.253237	0.278465	0.203505
1.4.16.3	0.142559	0.202667	1.51808	0.0856954	1.22402	-0.0243009
1.4.2.1	0.0445404	-0.0494454	-0.220916	0.204876	1.3972	0.198175
1.4.2.11	0.121021	-0.00976132	-0.203045	0.179423	-0.280498	0.121023
1.4.2.13	-0.84196	0.0270332	0.430272	0.109198	0.0765514	-0.178824
1.4.2.16	-0.345525	-0.402171	-0.681842	-0.0629753	-0.400134	0.104305
1.4.2.2	-0.0621713	0.0564713	-0.147574	0.0804698	-0.399167	0.0680738
1.4.2.3	0.482372	0.746694	-0.121137	0.612703	-0.342578	0.665414
1.4.2.5	-0.625035	-0.812556	-0.984063	-0.375257	-0.581914	-0.664837
1.4.2.6	-0.206532	0.205768	-0.118455	0.13102	-0.166309	0.121312
1.4.2.9	0.140312	0.116523	-0.0649951	0.148953	1.15409	0.0905172
1.4.3.12	-0.384389	-0.241789	0.0960736	0.274463	0.138436	0.349067
1.4.3.17	0.231317	-0.226913	-0.0393763	-0.0496569	0.1698	0.0291193
1.4.3.8	-0.0795236	-0.0126566	0.0339373	0.166467	-0.0948029	0.187148
1.4.3.9	-0.0177669	0.560114	-0.0839227	0.490712	-0.175559	0.69565
1.4.4.10	0.0422169	-0.225623	0.311134	0.221618	-0.0367467	0.219192
1.4.4.12	0.461503	0.0683932	0.080497	0.185212	0.54011	0.0840291
1.4.4.14	0.316785	-0.267049	-0.145625	0.170551	0.381625	-0.0845133
1.4.4.2	0.333975	0.119038	0.442598	0.249418	0.289773	0.23951
1.4.4.5	0.249987	0.396208	0.0252318	0.611128	-0.0400109	0.376982
1.4.4.8	0.204939	-0.0720501	-0.0752551	0.19097	-0.128245	0.111657
1.4.5.1	-0.00759916	0.0532195	0.248292	0.0990505	0.387206	0.240726
1.4.5.15	-0.320717	-0.0569207	-0.138944	-0.268432	-0.305375	-0.351968
1.4.6.10	0.120698	0.385345	0.213651	0.209206	-0.107561	-0.442498
1.4.6.2	-0.00731639	-0.0383799	-0.047745	0.0213849	-0.135297	0.06799
1.4.6.6	0.476948	0.424014	-0.0961005	0.244499	0.181557	0.268547
1.4.6.7	0.437393	0.537506	0.0542493	0.311405	-0.234557	0.42139
1.4.7.12	-0.262233	-0.194031	-0.0326515	-0.176833	-0.421344	-0.215301
1.4.7.16	-0.0411136	-0.0910181	0.230418	-0.0923641	-0.106082	-0.11014
1.4.7.18	-0.106604	-0.464256	0.102879	0.373847	-1.68642	0.447907
1.4.7.3	0.241731	-0.250791	-0.168154	0.1264	0.392078	0.191719
1.4.7.4	-0.0785309	-0.348329	-0.179873	0.126836	0.164044	0.190143
1.4.7.7	-0.153419	-0.189506	-0.0746226	0.298213	-0.65627	0.300157
1.4.8.12	-0.90695	-0.426438	-0.717458	-0.367135	-0.671826	-0.543413
1.4.8.2	-0.101217	0.212564	0.240196	0.32107	0.0127741	0.253572
1.4.8.6	-0.607244	-0.745217	-1.00813	-0.650523	-0.810483	-0.705135
1.4.8.7	0.527299	0.782456	0.387798	0.864752	0.10448	0.86865
1.4.8.8	0.119602	-0.0806314	0.0363155	0.173069	-0.353399	0.0212943
1.4.9.17	2.33254	-0.140782	0.406002	0.330397	-0.0274941	0.271009
1.4.9.5	0.140547	0.405782	0.306889	0.385071	0.012533	0.421242
2.1.1.10	-0.223229	0.0145624	0.0419769	0.0103275	-0.115345	0.0380205
2.1.1.11	-0.410527	-0.171784	0.734082	-0.218793	0.257588	-0.243328
2.1.1.18	0.011028	1.03724	0.66115	0.353513	0.558751	-0.0557535
2.1.1.3	0.142685	-0.058411	0.018854	0.191095	0.185778	0.129179
2.1.1.5	0.277245	0.268332	0.28183	-0.0520938	0.0608096	-0.115127
2.1.10.12	0.350652	0.0605418	-0.478512	-0.22912	-0.839368	-0.558943
2.1.10.14	0.154383	0.694008	-0.239028	1.03931	0.801798	1.11264
2.1.10.3	0.196271	0.105716	-0.0138616	-0.39184	-0.377043	-0.523344
2.1.10.8	-0.460725	0.233666	-0.115707	-0.161481	-0.367395	-0.698384
2.1.11.1	0.0128476	2.15303	0.0417421	0.324433	0.234554	-0.0462049
2.1.11.10	-0.472759	0.049039	-0.357421	-0.277498	-0.35132	-0.352132
2.1.11.14	0.138299	0.335905	0.114876	0.223559	-0.145441	-0.0296436
2.1.11.7	0.861987	-0.274954	-0.289061	0.0573027	-0.131288	-0.022516
2.1.12.12	0.718737	0.323122	0.405182	0.0319095	0.188968	0.132843
2.1.12.15	0.288304	-0.120005	-0.109559	-0.188131	-0.16201	-0.297825
2.1.12.17	-0.410349	0.151046	-0.0383467	0.243092	-0.393022	0.288538
2.1.12.18	-0.443969	-0.759617	-0.744657	-0.299071	-1.28122	-0.476172
2.1.12.5	0.693979	0.25965	0.310874	0.639256	-0.0645511	0.79407
2.1.12.6	-0.299313	-0.107558	0.100483	-0.110085	-0.123996	-0.0525777
2.1.13.10	-0.130818	0.0742979	-0.272929	-0.252315	-0.384549	-0.342534
2.1.13.14	0.597129	0.231242	0.439747	-0.108325	0.526419	0.0280569
2.1.13.18	-1.7332	-0.12002	0.539672	-0.0488936	-0.192639	-0.111021
2.1.13.3	-0.270498	-0.56438	-0.517393	-0.154377	-0.448714	-0.124836
2.1.13.4	-0.463319	-0.540667	-0.671571	-0.514126	-0.564166	-0.591108
2.1.13.7	-0.0392576	0.494641	0.476742	0.293408	0.331005	0.395467
2.1.13.8	-0.905717	-0.0608262	-0.287903	-0.312411	-0.498647	-0.443787
2.1.13.9	0.24991	0.44328	0.215312	0.159275	0.293533	0.115588
2.1.14.1	0.897849	0.223081	0.664036	-0.0331174	-0.315983	-0.0178281
2.1.14.12	0.407977	0.239934	0.0384226	0.0264027	0.222826	-0.202834
2.1.14.15	-0.00156467	0.859331	-0.196844	0.463247	0.389031	0.338279
2.1.14.16	0.586395	0.352041	1.55657	0.104871	-0.235468	-0.236102
2.1.14.5	-0.411492	0.16342	-0.503267	0.12443	-0.295133	-0.263146
2.1.14.8	-0.203349	-0.413602	-0.415182	-0.32779	-0.423046	-0.611349
2.1.14.9	0.983765	0.353271	1.40622	0.505644	0.659298	0.396255
2.1.15.1	-0.490362	0.38543	0.866818	0.20721	0.0818602	-0.0569225
2.1.15.3	0.157971	-0.0107733	-0.0443021	0.192904	1.14895	0.174917
2.1.15.4	-0.247585	-0.120082	0.48938	0.212889	-0.44128	0.0495292
2.1.15.5	1.09943	-0.573554	-0.236654	0.158717	-0.272415	-0.12216
2.1.16.1	-0.271947	-0.137322	-0.437469	-0.243908	-0.454923	-0.414867
2.1.16.14	0.330467	-0.0110608	0.133192	-0.0752522	0.0987929	-0.0252045
2.1.16.2	-0.589899	0.496838	0.553017	0.25971	-0.385435	-0.0403881
2.1.2.17	-0.270542	0.459322	0.130088	0.364852	-0.131845	0.160537
2.1.2.18	-0.124789	0.0103005	-0.540223	0.0996029	-0.210578	-0.0448395
2.1.2.8	0.763977	0.768659	0.0462466	0.586084	-0.0707389	0.490388
2.1.3.10	0.109535	-0.230223	0.210504	-0.0866748	0.138821	-0.156681
2.1.3.13	0.19187	0.0119579	0.30532	0.367409	0.559945	0.257295
2.1.3.16	-0.0256492	-0.128893	0.614012	0.116274	0.144725	0.150873
2.1.3.9	0.08359	-0.200515	0.728923	0.10011	0.567521	0.137466
2.1.4.10	-0.498156	-0.592853	-0.326102	0.041499	-0.260464	-0.101652
2.1.4.13	0.337296	0.515227	0.196632	-0.157697	-0.124165	-0.183228
2.1.4.2	-0.262752	-0.260441	-0.39384	-0.43661	-0.428634	-0.562782
2.1.4.5	0.26281	0.209851	0.825503	-0.111716	-0.147588	-0.0932539
2.1.4.8	0.690718	0.44814	-0.0480119	0.701502	0.124265	0.682925
2.1.4.9	0.0754255	0.0546477	-0.11515	0.409293	-0.450338	0.089719
2.1.5.11	0.052865	-0.131251	0.110907	0.176968	-0.217581	0.270334
2.1.5.15	-0.646496	-0.69974	-0.725104	0.0734042	-0.300214	-0.0472966
2.1.5.3	0.184822	0.369551	0.0151384	0.401821	0.746691	0.381321
2.1.6.10	0.0585051	-0.28012	-0.0625348	-0.109313	-0.426319	-0.35672
2.1.6.12	0.168249	-0.184509	-0.171692	0.251393	-0.416408	0.194264
2.1.6.14	0.0272129	-0.0948821	-0.0271559	0.243823	-0.282207	-0.13921
2.1.6.15	-0.272657	0.154335	-0.165789	-0.00961547	-0.210679	-0.173459
2.1.6.4	-0.074998	0.382062	0.820717	0.435753	-0.351237	0.177523
2.1.8.11	-0.181341	-0.366149	-0.107775	-0.115983	0.173978	-0.135745
2.1.8.13	0.68932	0.0737816	-0.0493264	-0.0855662	-0.122967	-0.0573191
2.1.8.17	-0.0230135	0.128227	-0.0973863	-0.0393393	-0.0368343	-0.053163
2.1.8.7	0.303499	0.183634	0.652376	0.299719	0.109119	0.083736
2.1.9.13	0.172941	-0.550962	-0.106957	-0.185149	-0.321528	-0.0878366
2.1.9.18	-0.158896	0.205086	0.119427	0.0423247	-0.0592838	-0.0968106
2.2.1.6	0.687194	1.26863	0.958575	0.786403	0.336121	0.904702
2.2.1.9	-0.0895365	-0.175522	-0.137092	-0.34178	-0.289617	-0.378638
2.2.10.10	0.261747	0.389375	0.163841	0.255485	-0.0110129	0.195107
2.2.10.17	-0.239035	-0.242772	-0.334633	-0.256134	-0.311504	-0.309975
2.2.10.6	-0.237447	-0.280351	-0.412647	-0.230367	-0.296452	-0.37661
2.2.10.7	0.268945	0.549119	0.742394	0.484393	0.208485	0.299491
2.2.10.8	-0.74961	1.73861	0.0269467	0.660947	-0.322388	0.202939
2.2.11.9	0.166974	-0.103101	-0.222627	-0.160739	-0.393243	-0.202506
2.2.12.13	1.05498	0.662958	0.67095	0.371558	0.694489	0.27343
2.2.12.15	0.141819	0.273056	0.0368179	-0.0120565	-0.116538	0.0506691
2.2.12.17	0.803292	1.15194	0.768018	0.211218	0.544353	0.302719
2.2.12.4	-0.21571	-0.911648	-0.461402	-0.762284	-0.903171	-0.912381
2.2.12.6	-0.0244778	0.208978	0.156267	0.145314	-0.036004	0.0157813
2.2.12.9	-0.329362	-0.152731	-0.145405	-0.490508	0.134166	-0.411774
2.2.14.10	0.0873262	0.754577	0.0154656	0.450973	0.0202285	0.369957
2.2.14.13	0.259568	0.498774	0.0308875	0.202675	-0.0866725	0.11785
2.2.14.15	1.07347	0.810534	-0.200372	0.467505	-0.205408	0.492817
2.2.14.2	-0.17813	-0.287596	-0.102061	-0.113718	-0.629305	-0.434647
2.2.14.3	0.0660946	-0.0633577	-0.106409	-0.218092	-0.235415	-0.287389
2.2.14.4	0.746684	0.44869	0.312484	0.397382	-0.149243	0.197891
2.2.14.6	0.493855	0.251905	1.69296	0.257741	-0.359505	-0.3041
2.2.14.7	-0.367074	-0.167011	0.0421862	-0.112576	-0.291253	-0.28729
2.2.15.8	0.0667876	-0.260156	-0.308572	-0.0767216	-0.0759476	-0.0942268
2.2.16.1	1.04575	0.325619	0.251904	0.326022	0.297567	0.0374143
2.2.16.12	-0.672699	-0.871921	-0.473549	-0.835531	-0.210442	-0.709017
2.2.16.17	0.528934	0.103905	0.103209	-0.752336	-0.407857	-0.644879
2.2.2.13	0.0229509	0.341921	0.368272	0.430469	0.229637	0.0965574
2.2.2.18	-0.131582	-0.196222	0.215684	-0.123477	-0.297686	-0.267444
2.2.3.1	0.126213	-0.00756806	-0.380243	0.128444	0.0914535	-0.109852
2.2.3.11	-2.11735	-0.18184	-0.453858	-0.493485	-0.242071	-0.4763
2.2.3.3	-0.483094	-0.336002	0.512408	-0.114614	0.510184	-0.226759
2.2.3.5	-0.198095	0.0394004	-0.194551	0.0665647	-0.229237	-0.12857
2.2.3.8	-0.57416	-0.39284	-0.310423	-0.196583	-0.496017	-0.409828
2.2.4.14	-0.509735	-0.696534	0.168895	-0.820385	-0.475391	-0.939164
2.2.4.6	1.2836	0.319519	-0.196691	0.0712513	-0.433179	0.124213
2.2.4.7	-0.505094	0.387883	0.508124	0.224849	0.204045	0.0842122
2.2.5.10	0.172225	0.624891	0.299863	0.485661	-0.317527	0.521473
2.2.5.4	0.331553	0.474901	0.677016	0.424923	0.576929	0.290422
2.2.5.8	0.540072	0.373672	0.116454	0.198655	0.742071	0.239891
2.2.6.13	-0.621872	-0.0269006	-0.201383	0.000550863	-0.422502	-0.183282
2.2.6.15	-0.229969	-0.223761	-0.422257	-0.290484	-0.646186	-0.353733
2.2.6.17	-0.013934	-0.159431	1.04497	-0.00590393	-0.0692488	-0.300963
2.2.6.18	0.00705335	0.229709	0.938377	0.0559454	0.00346639	0.104565
2.2.6.5	-0.294913	-0.676897	-0.221201	-0.610714	-0.5855	-0.909421
2.2.7.16	-0.115498	-0.083657	-0.126161	-0.072299	0.860993	-0.0684707
2.2.7.17	-0.384184	-0.0708995	-0.0475323	-0.144368	-0.265589	-0.105341
2.2.7.6	0.307803	0.176238	0.0530209	-0.0448031	-0.259747	-0.0677431
2.2.7.9	0.202505	-0.113302	0.048452	0.164588	-0.135244	0.148813
2.2.8.12	0.140731	0.600614	0.513749	-0.00554881	0.190679	-0.0873164
2.2.8.15	-0.184813	0.279606	-0.0359358	-0.0125268	-0.190021	-0.10414
2.2.9.13	0.363913	0.78993	0.0563433	0.455523	-0.0547308	0.554113
2.2.9.15	0.0518303	-0.130943	-0.00468096	-0.190129	-0.24068	-0.327924
2.2.9.4	-0.0325497	-0.0221376	-0.0687387	-0.20813	-0.271461	-0.148637
2.2.9.5	0.433659	0.0205964	0.47709	0.42139	0.540262	0.472756
2.3.1.1	-0.0870327	-0.179824	-0.254804	-0.764472	-0.876888	-0.863544
2.3.1.11	-0.272708	-0.0653289	0.827728	0.217061	1.30501	0.242685
2.3.1.14	0.194317	0.00997179	0.0795518	0.21769	1.00901	0.297294
2.3.1.7	-0.282951	-0.317321	-0.458253	-0.249874	-0.270379	-0.33359
2.3.10.14	-0.0123547	-0.352903	-0.171579	-0.188944	0.407872	-0.286315
2.3.10.16	0.502903	0.772344	1.06427	0.282584	-0.0570144	0.382664
2.3.10.17	0.500266	0.921468	0.0415896	0.0894236	-0.159682	0.260924
2.3.10.18	0.0422235	-0.0862903	-0.556158	-0.276363	-0.556961	-0.200592
2.3.10.3	0.629847	0.566548	0.639289	0.417998	0.559062	0.409225
2.3.10.6	-0.223635	-0.146351	-0.407247	-0.342038	-0.342536	-0.236275
2.3.11.15	-0.353108	0.136678	-0.023034	0.231028	-0.0998456	0.122063
2.3.11.17	-0.658066	-0.982413	-0.929335	-1.20901	-0.972557	-1.28614
2.3.12.11	0.891443	0.9179	1.26948	0.038043	0.497273	0.0768685
2.3.12.12	-0.539887	-0.358788	-0.402186	-0.533813	-0.722215	-0.589244
2.3.12.13	-0.32753	-0.249903	-0.350138	-0.50597	-0.551712	-0.577421
2.3.12.14	0.234349	-0.217563	-0.351894	-0.319409	-0.130089	-0.325433
2.3.12.17	0.0359962	-0.101824	-0.101778	-0.547037	0.218989	-0.557403
2.3.12.18	0.173764	0.0610237	-0.10267	-0.473633	-0.34392	-0.387553
2.3.12.8	-0.824669	-0.748456	-0.881374	-1.115	-1.22604	-1.1162
2.3.13.11	-0.263049	-0.254886	-0.113425	-0.163254	-0.0714936	-0.298002
2.3.13.12	-0.472553	-0.277814	-0.240646	-0.358345	-0.350329	-0.648731
2.3.13.15	0.342508	0.650542	0.0807554	0.478583	0.265922	0.400069
2.3.13.16	-0.25741	-0.134654	-0.334161	-0.291631	-0.439951	-0.432356
2.3.13.2	0.173942	-0.573756	0.161436	-0.623068	-0.868661	-0.743508
2.3.13.3	-0.0944471	0.0661792	0.0363054	-0.180612	-0.115827	-0.343151
2.3.13.4	-0.218395	-0.142534	-0.177876	-0.363627	-0.206789	-0.457611
2.3.13.7	0.0256853	0.0331223	0.134924	-0.147707	0.0521109	-0.259423
2.3.13.8	-0.267836	-0.422994	-0.490146	-0.412435	-0.461737	-0.657519
2.3.14.11	-0.0287208	0.200915	-0.141164	0.48356	-0.127009	0.496017
2.3.15.13	-0.182161	-0.220282	-0.229236	0.164804	0.306576	-0.00445384
2.3.15.15	-0.34608	-0.423362	-0.473129	-0.476069	-0.520796	-0.370986
2.3.15.4	-0.108082	0.124144	-0.230469	0.0885812	0.0907137	-0.0674928
2.3.15.5	-0.282187	0.36564	0.382136	0.377241	0.239976	0.0795788
2.3.15.6	-0.755479	-0.041946	-0.117916	0.461386	0.838536	0.19759
2.3.16.11	-0.46371	0.0408195	0.177815	-0.165442	-0.397425	-0.254275
2.3.16.3	1.36179	-0.0976973	-0.0381761	-0.0576601	0.268375	-0.142832
2.3.16.7	-0.0706433	0.184447	0.243158	0.1427	-0.0757053	-0.0146098
2.3.16.8	-0.0847596	-0.126732	-0.457402	-0.269034	-0.435759	-0.305511
2.3.2.10	0.0908918	0.0786756	0.0418637	0.0236358	-0.0793622	-0.0431385
2.3.2.11	0.302801	-0.0159326	0.0837652	-0.102839	0.0331413	-0.196598
2.3.2.5	0.256522	0.218339	0.067143	0.374992	0.0814772	0.296504
2.3.2.6	-0.126563	0.162081	-0.328173	0.0907002	-0.183851	-0.18477
2.3.3.1	0.211679	0.846187	1.24998	0.312027	-0.118684	0.222718
2.3.3.18	-0.245771	0.172393	0.0256549	-0.336127	0.0613846	-0.14698
2.3.3.7	0.772035	0.57424	1.50376	0.337178	0.288258	0.339396
2.3.4.12	-1.36939	-0.529494	0.0127645	-0.437871	-0.571239	-0.323054
2.3.4.13	0.380748	-0.0198524	0.183781	0.178799	0.00341493	0.235623
2.3.4.14	-0.0212159	-0.144819	0.0190119	-0.335685	-0.378223	-0.334219
2.3.4.17	0.0264892	0.110566	-0.106214	-0.353693	0.187764	-0.242776
2.3.4.18	-0.348147	-0.362558	-0.198768	-0.45319	-1.09901	-0.363839
2.3.4.3	0.537199	0.246908	0.0204274	0.245326	0.075636	0.217829
2.3.4.6	-0.227435	0.431946	0.26057	-0.0172998	0.294898	0.129765
2.3.5.16	-0.244733	-0.0349373	-0.230705	-0.0264764	0.0347388	-0.149523
2.3.5.17	0.7734	0.401078	0.311304	0.299768	0.0314118	0.230207
2.3.5.6	0.138303	-0.032521	0.240402	0.155265	0.173956	0.15557
2.3.5.7	-0.356452	-0.0850929	0.0954442	0.107651	-0.130854	0.0649135
2.3.5.8	0.316403	1.1919	0.742137	0.731235	0.517289	0.817843
2.3.6.13	0.100965	0.472312	0.174604	0.295652	0.00394611	0.384143
2.3.6.5	-0.189649	-0.272553	-0.420381	-0.27598	-0.620005	-0.252603
2.3.6.9	-0.403632	-0.119184	0.0497619	-0.0411488	-0.560651	-0.216738
2.3.7.10	0.0450275	-0.25572	-0.143274	-0.21385	0.213385	-0.195477
2.3.7.16	0.217043	0.0149295	0.194264	-0.324829	-0.199601	-0.282875
2.3.8.1	0.757758	0.686249	0.495751	0.353432	0.162186	0.252728
2.3.8.10	-0.079234	0.631177	0.216932	0.364783	0.0868578	0.565541
2.3.8.14	-0.0544224	-0.257295	-0.0581765	-0.490637	-0.361776	-0.323191
2.3.8.17	0.165496	0.268424	0.0485399	-0.0425289	1.19912	0.135897
2.3.8.18	-0.426144	-0.0252861	-0.0362144	-0.0406681	-0.218382	0.0837596
2.3.8.6	-0.107719	1.63688	0.0531395	0.705257	0.11014	0.600929
2.3.9.14	-0.508802	-0.264705	-0.532003	-0.51871	-0.659285	-0.61665
2.3.9.16	-1.04349	-0.918424	-0.162759	-0.737902	-0.411345	-0.800265
2.3.9.18	-0.166863	-0.474113	-0.491538	-0.565874	-0.617521	-0.720984
2.3.9.3	-0.623429	-0.558331	-0.770146	-0.639017	-0.973161	-0.833123
2.3.9.6	-0.25214	0.145429	-0.0313599	-0.0404058	-0.164204	-0.088137
2.3.9.8	-0.46135	0.0584245	-0.0787249	0.0671555	-0.367226	-0.124427
2.4.1.12	-0.397739	-0.529495	-0.091013	-0.169789	0.574	-0.126282
2.4.1.14	-0.104768	-0.229575	0.36012	0.200552	0.707457	0.303005
2.4.1.16	-0.184879	-0.0827731	-0.113101	-0.236244	-0.195901	-0.320614
2.4.1.5	0.180343	0.0687277	0.449572	0.0624178	1.27344	-0.0863804
2.4.10.11	-0.247394	0.38893	-0.219718	0.477883	0.217212	0.513678
2.4.10.13	-0.148896	0.187219	-0.128104	-0.0135734	-0.137559	0.0638688
2.4.10.2	-0.297283	-0.266353	-0.491025	-0.289367	-0.362076	-0.288101
2.4.10.5	0.128108	0.626803	0.355268	0.459952	0.0980785	0.519493
2.4.10.8	-0.000974075	-0.21306	-0.00901913	0.256734	0.0371126	0.49206
2.4.11.18	0.735442	0.0341655	0.369375	-0.29377	-0.168606	-0.278377
2.4.11.4	0.057977	0.0271777	-0.0693895	1.19604	-0.278842	-0.139552
2.4.12.13	0.173093	0.0595783	0.288827	-0.601407	-0.569104	-0.46875
2.4.12.17	0.704764	0.787042	0.723538	0.244234	1.24566	0.291353
2.4.12.2	-0.395281	-0.0132301	0.639595	0.562523	-0.0908415	0.0196653
2.4.12.6	0.216231	0.524642	0.683166	0.719647	1.5671	0.50915
2.4.13.18	1.05529	0.803876	0.423394	0.355415	0.357691	0.52328
2.4.14.13	0.728874	1.3625	1.19834	1.63852	0.299645	1.77278
2.4.14.17	0.575608	0.833489	0.167619	0.286688	0.219059	0.497529
2.4.14.18	0.218418	0.130439	-0.249111	0.237983	-0.306263	0.249128
2.4.15.5	0.321709	1.45623	1.21368	1.27524	-0.019844	1.36264
2.4.15.7	-0.10319	0.712402	0.123229	0.577238	0.075971	0.576453
2.4.16.16	1.06429	1.19717	0.887951	0.935316	0.910303	0.955157
2.4.16.18	0.375212	0.415888	0.22825	-0.413859	0.461969	-0.245663
2.4.2.1	-0.0356197	-0.593758	-0.138926	-0.155359	0.0376551	-0.0889749
2.4.2.11	0.76771	0.23815	0.417717	0.367349	0.655778	0.380004
2.4.2.2	-0.148832	0.0959318	-0.266968	0.0393469	-0.344815	-0.023106
2.4.2.3	0.405667	0.412265	0.226888	0.368182	0.00513355	0.330899
2.4.2.5	-0.708992	-0.516944	-0.959878	0.0824635	-0.4645	0.0691499
2.4.2.6	0.329977	0.505009	0.702543	0.319482	0.0668549	0.390444
2.4.3.11	0.168528	0.287351	0.0452217	-0.0821001	0.13182	-0.028771
2.4.3.7	0.332657	-0.132325	0.347531	0.341446	-0.00218511	0.259982
2.4.4.1	1.32342	0.471088	0.377153	0.541213	1.42011	0.289112
2.4.4.10	-0.291744	-0.537635	-0.416087	-0.402384	-0.681326	-0.478103
2.4.4.12	-0.0463833	0.587206	1.25621	-0.0502455	0.926215	0.0469722
2.4.4.16	0.352735	0.920872	0.469198	0.552748	-0.485792	0.583635
2.4.4.17	0.479263	1.08639	0.743574	0.588502	0.72188	0.802859
2.4.5.13	-0.388458	-0.47404	-0.246704	-0.301738	-0.139279	-0.192056
2.4.5.15	0.186839	0.209829	0.902697	0.239825	0.438555	0.236853
2.4.5.16	-0.20485	0.212952	0.0581748	0.339502	0.271742	0.364663
2.4.5.5	0.147848	-0.215775	-0.185846	-0.092718	0.111866	-0.0776993
2.4.6.16	0.840507	-0.332242	-0.30573	-0.157224	0.00938304	-0.128377
2.4.6.17	-0.540093	-0.804685	-0.689212	-0.576474	-0.383684	-0.381847
2.4.6.18	0.201146	0.332316	0.110457	0.661736	-0.259062	0.500251
2.4.6.8	0.893955	1.71502	0.554833	0.719455	0.301024	0.824254
2.4.7.11	0.150888	0.819958	-0.107369	0.267661	0.295584	0.354131
2.4.7.16	1.07873	0.0503451	-0.0948446	-0.250115	-0.288491	-0.309073
2.4.7.2	0.1959	0.0546419	-0.0576621	-0.108536	-0.0281206	-0.0807447
2.4.7.9	0.437198	0.627904	0.201259	0.56002	0.259157	0.581301
2.4.8.12	-0.705583	-0.605745	-0.54557	-0.905343	-0.513914	-0.92181
2.4.8.14	0.181149	0.0971668	-0.159011	0.126584	-0.188046	0.154141
2.4.8.6	-0.590401	-0.71178	-0.869694	-0.50859	-0.572458	-0.600322
2.4.8.8	0.109562	0.605378	-0.120889	0.288347	-0.16582	0.190776
2.4.9.13	0.26529	0.476337	0.407736	0.224931	0.186161	0.278916
2.4.9.3	-0.33663	-0.266342	-0.26387	-0.339856	-0.378631	-0.343583
2.4.9.5	0.288083	0.68027	0.373453	0.235997	0.41065	0.185943
2.4.9.7	0.120698	0.614122	0.16191	0.229582	0.268186	0.248102
3.1.1.10	0.191763	0.123654	-0.0648159	-0.102094	-0.108911	-0.101561
3.1.1.13	0.173785	0.58894	0.688092	0.13297	0.384734	0.225398
3.1.1.15	-0.080219	0.028234	-0.0108783	0.214752	-0.105108	0.351602
3.1.1.7	0.167242	0.214446	0.292155	0.0268406	0.789313	-0.101418
3.1.1.9	-0.228832	0.0438096	-0.00682673	0.0674811	0.943631	0.160882
3.1.10.12	-1.11616	-0.0998661	-0.797086	-0.578322	-1.00761	-0.58464
3.1.10.9	-0.356024	-0.310465	-0.42521	-0.0370204	-0.0538134	-0.0915374
3.1.11.8	-0.0223202	0.374759	0.0532605	0.0523064	0.530766	0.0510143
3.1.11.9	1.04707	0.677365	0.30662	0.270042	0.244387	0.342021
3.1.12.1	-0.106334	-0.436598	-0.48327	-0.16159	-0.538048	-0.494953
3.1.12.10	-0.545863	-0.220145	-0.657621	-0.242258	-0.409327	-0.548495
3.1.12.15	0.77812	0.176422	0.145752	0.0474974	-0.000844659	0.133829
3.1.12.16	-0.192256	-0.0786688	0.0857727	-0.187251	0.174501	-0.304435
3.1.12.5	0.367525	-0.218574	-0.18008	0.260012	-0.321322	-0.0484783
3.1.13.11	-0.737864	-0.377394	-0.278657	-0.403578	-0.225629	-0.310974
3.1.13.12	0.487692	0.0942582	0.281345	-0.263117	-0.0698557	-0.228309
3.1.13.4	-0.59563	-0.920409	-0.788806	-0.867637	-0.711991	-0.976412
3.1.13.7	0.159364	0.620965	0.315703	0.098608	0.541327	-0.0244089
3.1.13.8	0.289502	-0.230675	-0.212047	-0.633888	-0.444735	-0.614862
3.1.14.10	-0.326735	-0.00570247	-0.179283	-0.0185558	0.0377771	-0.0904222
3.1.14.12	0.278852	0.176284	0.127773	-0.172473	-0.247243	-0.174703
3.1.14.3	0.221881	0.44949	-0.0965482	0.378429	0.236254	0.269787
3.1.14.5	0.815041	0.362533	0.216155	0.185021	0.434362	0.0952855
3.1.14.6	-0.125067	-0.25943	0.0544943	-0.0948533	-0.369094	-0.274511
3.1.15.13	0.112749	0.10132	0.0308959	0.275441	0.0319559	0.269029
3.1.15.2	-0.489848	-0.380233	-0.263723	-0.240919	-0.462201	-0.399816
3.1.15.8	0.354562	0.0219681	0.168168	0.0135981	0.39952	0.0949885
3.1.16.1	-0.886137	-0.438805	-0.58917	-0.298138	-0.438541	-0.325382
3.1.16.14	0.295807	0.184252	0.270498	-0.157516	0.0687328	-0.0117416
3.1.16.7	-0.73503	-0.882219	-0.910847	-0.806151	-0.767976	-0.941419
3.1.2.11	0.0114894	-0.212695	-0.319785	-0.292539	-0.0439101	-0.317718
3.1.2.13	-0.412826	0.0289935	-0.469799	0.0623765	-0.415034	0.17296
3.1.2.16	-0.210447	-0.0110694	-0.153433	-0.203978	0.0544473	-0.168673
3.1.2.6	-0.269604	-0.316767	-0.418568	-0.710743	-0.630714	-0.712206
3.1.3.13	0.102105	-0.199479	-0.145622	-0.413155	-0.572065	-0.476215
3.1.3.14	-0.314634	-0.375569	-0.300044	-0.116729	-0.414302	-0.124455
3.1.3.2	1.41354	0.406223	-0.445608	0.272339	0.614412	0.263862
3.1.3.5	-0.309027	-0.579086	-0.282566	-0.035482	0.146588	-0.157139
3.1.4.10	0.00143415	-0.251333	-0.196425	-0.406579	-0.565675	-0.428315
3.1.4.12	-0.560029	0.071685	-0.214245	0.197756	-0.164841	0.275935
3.1.4.13	0.444062	0.58016	0.279198	-0.100198	-0.182939	0.0997079
3.1.4.14	0.268031	0.206714	0.261033	-0.131462	0.109624	-0.122673
3.1.4.2	0.891251	-0.112453	-0.0986661	-0.179442	-0.0852615	-0.221478
3.1.4.6	-0.181497	0.176943	0.0603593	-0.0201536	0.258615	-0.125899
3.1.4.8	1.01376	0.499909	0.494132	-0.197202	0.726857	-0.130981
3.1.5.11	0.103447	0.208524	0.119059	-0.0984335	0.474944	-0.0143489
3.1.5.13	0.208123	0.353319	0.0384119	-0.0316348	0.232171	0.160676
3.1.5.18	-0.955143	-0.190009	-0.276059	0.405454	-0.140496	0.577629
3.1.5.3	0.123187	0.254963	0.100966	-0.20895	0.275221	-0.255349
3.1.5.4	0.0163107	0.1347	0.324386	-0.166929	0.21123	-0.116978
3.1.6.10	-0.00943386	-0.0428708	-0.405618	-0.279182	-0.353706	-0.352548
3.1.6.11	0.0328374	0.0035773	-0.244511	-0.0445491	-0.399064	-0.0624491
3.1.6.7	0.072217	-0.146352	0.022476	0.124051	-0.201981	0.1497
3.1.7.18	0.00318251	0.418263	0.644243	0.000704064	1.28017	-0.047966
3.1.7.7	0.284331	0.469859	0.0965166	0.12749	0.169316	0.0632198
3.1.7.9	-0.0992319	0.0225947	0.0761234	0.300531	0.828412	0.324326
3.1.8.11	-0.243847	0.0455009	0.395327	-0.0697727	-0.437226	0.106063
3.1.8.12	0.536377	0.668731	0.226004	0.188593	0.196243	0.303249
3.1.9.14	0.193786	-0.201901	0.489711	-0.229312	0.4432	-0.206643
3.1.9.18	0.77008	0.365798	0.507075	0.439889	0.195292	0.619186
3.1.9.7	-1.23777	-0.442393	-0.867443	-0.381466	-0.872321	-0.314133
3.1.9.9	0.16594	0.177683	0.319657	-0.0925437	-0.0231561	-0.0848861
3.2.1.14	-0.074808	-0.126175	0.702543	-0.31739	0.353581	-0.174183
3.2.1.9	-0.253775	-0.47473	-0.333659	-0.588979	-0.358358	-0.87711
3.2.10.10	0.391384	0.334848	0.450624	0.390166	0.0764338	0.444315
3.2.10.3	1.06267	0.914839	1.09766	0.109298	1.52182	0.225344
3.2.10.7	0.212627	0.522325	0.309066	0.593256	0.216466	0.607545
3.2.11.10	0.295203	1.04288	-0.0288753	0.291199	0.408653	0.33548
3.2.11.6	0.0012095	-0.0940235	0.603834	-0.186622	0.12677	-0.115106
3.2.12.12	0.810786	0.386621	0.150605	0.28971	-0.124614	0.363978
3.2.12.13	0.851139	1.00855	0.509988	0.4631	0.539876	0.489249
3.2.12.15	0.19348	0.210016	0.0223833	-0.0355502	-0.0813931	0.0211542
3.2.12.18	-0.948945	-0.853538	-0.977134	-1.2498	-1.01396	-1.06583
3.2.12.4	0.628443	0.498496	0.756569	0.415058	0.19258	0.242709
3.2.12.7	-0.17487	-0.011906	0.0659838	-0.165207	-0.255382	-0.0845952
3.2.13.11	0.39047	0.783361	0.567088	0.51835	0.600531	0.665296
3.2.13.16	0.439326	0.398851	0.851996	-0.221491	0.0749482	-0.170436
3.2.14.1	0.133328	0.749407	-0.370474	0.477532	-0.605299	0.582982
3.2.14.11	0.259011	0.0703486	-0.173845	0.140326	-0.0179416	0.30323
3.2.14.15	0.511133	0.504512	0.476646	0.485601	0.230881	0.543613
3.2.14.2	0.953111	0.566576	0.841496	0.445714	0.450549	0.735488
3.2.14.3	0.132263	-0.0829253	-0.221246	-0.24846	-0.478618	-0.337493
3.2.14.7	-0.131859	-0.144302	-0.201456	-0.201915	-0.1189	-0.290055
3.2.15.16	0.127672	0.0187096	-0.102778	0.0796708	0.0643117	0.193451
3.2.15.5	0.0914134	-0.13567	0.266891	-0.163972	0.224291	-0.139534
3.2.16.17	0.0463855	-0.199889	0.0717839	-0.297586	0.234489	-0.247816
3.2.16.2	-0.191055	-0.309835	-0.108612	-0.0509597	-0.453862	-0.248874
3.2.16.4	0.0299902	0.400274	0.131985	0.109782	-0.214307	0.150462
3.2.16.5	-0.160855	0.130549	-0.132319	0.284027	0.0463026	0.10245
3.2.16.9	0.0778115	0.124774	-0.0675648	0.167033	0.335816	0.27599
3.2.2.14	0.158201	-0.108042	-0.418197	-0.0595475	-0.289721	-0.00643799
3.2.2.5	0.300154	0.0853988	0.535959	-0.110138	-0.138844	-0.113703
3.2.2.6	-0.158782	0.12822	0.116471	-0.160851	-0.310512	-0.151825
3.2.3.12	-0.302323	-0.139727	0.134048	-0.193105	0.0738761	-0.290089
3.2.3.5	0.16457	0.629535	0.127592	0.490992	-0.0040454	0.449138
3.2.4.14	-0.680974	-0.703038	0.441053	-0.480529	-0.967283	-0.433307
3.2.4.18	0.436779	0.538097	0.354776	-0.0265674	0.23208	0.0493194
3.2.4.5	0.234988	-0.517422	-0.06206	-0.223557	-0.174081	-0.51986
3.2.4.8	-0.23827	-0.30067	-0.00869956	-0.451687	-0.228435	-0.548886
3.2.5.12	-0.0582017	0.0662681	-0.208727	-0.363068	-0.207031	-0.382819
3.2.5.13	0.236658	0.141174	0.113534	-0.0311812	0.190648	0.0585494
3.2.5.15	-1.27303	-0.158554	0.225006	0.0175639	0.899234	0.077445
3.2.5.2	0.269661	-0.489559	0.132707	-0.438433	-1.48289	-0.376456
3.2.5.7	-0.206659	0.512634	0.121563	-0.317281	0.0849356	-0.241584
3.2.6.1	0.442185	0.0892828	0.162125	0.239776	0.249087	0.419312
3.2.6.16	0.742415	0.199555	0.278198	-0.141691	-0.0126785	-0.135485
3.2.6.17	0.32583	0.213885	0.0213165	-0.124062	-0.34607	-0.0208357
3.2.7.3	0.167866	0.124689	1.67314	0.064375	-0.016495	0.102575
3.2.7.8	0.70127	1.33675	1.20106	0.757554	0.442582	0.849476
3.2.7.9	-0.530745	-0.220505	0.240934	-0.111177	0.338444	-0.0421524
3.2.8.11	0.302708	0.387895	0.133706	0.140634	0.102188	0.225828
3.2.8.14	-0.085415	-0.0612621	0.16968	-0.193676	-0.467189	-0.19696
3.2.8.15	0.330171	0.306495	0.875464	0.382557	0.319917	0.435736
3.2.8.3	-0.077467	0.0422967	-0.0257304	0.25163	0.33213	0.257345
3.2.9.13	0.166471	0.0130077	1.08567	0.0872442	1.10797	0.172106
3.2.9.15	-0.539918	-0.696954	-0.41981	-0.246123	-0.420828	-0.16937
3.3.1.10	-0.618071	-0.73057	-0.397253	-0.923062	-0.381652	-1.02712
3.3.1.11	0.311533	-0.163452	-0.230364	-0.242583	-0.468175	-0.135564
3.3.1.15	0.462005	0.912698	1.68591	0.366904	0.441344	0.493955
3.3.1.3	0.127339	0.0240211	0.09621	-0.384351	0.194887	-0.511518
3.3.1.5	-0.282797	1.30916	0.152175	0.4202	0.276249	0.590839
3.3.1.6	0.342091	-0.0750349	0.384383	-0.545775	-0.0210021	-0.4251
3.3.1.7	-0.229643	-0.396984	-0.436994	-0.588454	-0.214221	-0.730314
3.3.10.1	-0.26357	-0.0803784	-0.129436	-0.443109	-0.396836	-0.481268
3.3.10.14	-0.412101	-0.368987	-0.627955	-0.588528	-0.655344	-0.584863
3.3.10.16	1.1149	0.837211	0.169173	0.537244	0.213925	0.52347
3.3.10.6	-0.178787	-0.0781949	-0.265237	-0.664131	-0.176917	-0.540682
3.3.10.7	0.232596	0.865789	0.113055	0.0292339	0.0368977	0.191896
3.3.11.18	-0.504509	-0.142746	0.134244	-0.246967	-0.0151519	-0.15851
3.3.11.3	-0.0932296	0.227327	-0.0090837	0.19588	0.0740141	0.200536
3.3.12.1	-1.00965	-0.2201	0.0287389	0.0350143	0.124602	-0.350951
3.3.12.12	-0.390199	-0.0291952	-0.137262	-0.170331	-0.156979	-0.0616589
3.3.12.13	-0.165967	-0.0612512	0.149033	-0.289091	-0.187689	-0.250406
3.3.12.14	0.0133075	-0.0627961	0.265564	-0.186384	0.0302882	-0.210406
3.3.12.17	-0.151903	0.0686346	0.0868506	-0.241577	0.188572	-0.176039
3.3.12.18	0.0388808	0.130011	0.339406	-0.179275	0.37099	-0.00459646
3.3.13.11	-0.236965	0.218741	0.931739	-0.24369	0.70657	-0.257084
3.3.13.12	-0.329048	-0.184314	-0.269286	-0.398013	-0.123089	-0.523337
3.3.13.13	-0.513677	-0.157014	-0.0168993	-0.27313	-0.140903	-0.175933
3.3.13.15	0.378598	0.349809	0.265539	0.153079	0.209984	0.174164
3.3.13.16	-0.22026	0.0586846	-0.218152	-0.545889	-0.101539	-0.545308
3.3.13.2	0.470538	-0.340647	0.454493	-0.794442	-1.68992	-0.899941
3.3.13.4	-0.355367	-0.367002	-0.442642	-0.649408	-0.399554	-0.651732
3.3.13.5	-0.0458836	0.356141	0.344797	-0.0225816	0.294406	0.0172149
3.3.13.6	0.377554	-0.428759	0.676728	-0.433501	-0.154512	-0.309918
3.3.13.7	-0.0654641	-0.00171083	0.0875074	-0.401334	0.025743	-0.485985
3.3.13.8	-0.362945	-0.445442	-0.470844	-0.60623	-0.456607	-0.852513
3.3.14.10	0.0936832	0.326031	0.173752	0.0533195	-0.149572	0.0840424
3.3.14.11	-0.00427896	-0.10682	-0.318162	0.27027	0.441211	0.214451
3.3.14.14	0.420612	0.119493	-0.0805719	0.290785	0.266597	0.364676
3.3.14.2	-0.548274	0.296226	0.645999	-0.106186	0.67343	0.00617875
3.3.14.3	-0.489602	-0.571579	-0.684538	-0.843725	-0.714356	-0.918217
3.3.14.5	0.133874	0.404712	0.208055	-0.0515904	-0.0373965	0.0420387
3.3.15.15	-0.971512	0.536202	0.315739	0.371985	0.105813	0.408385
3.3.15.18	2.12266	0.800216	0.801787	0.706993	0.873255	0.862777
3.3.15.3	0.146564	-0.200466	-0.0432828	-0.19232	-0.522756	-0.195236
3.3.15.5	0.507613	0.508162	0.425513	0.188626	0.116029	0.237029
3.3.16.3	0.169784	0.817678	0.0765157	0.0999606	0.209522	0.125505
3.3.16.5	0.137523	0.108268	0.103906	0.526305	0.862304	0.283408
3.3.16.7	0.277587	-0.157408	-0.0316838	-0.404304	-0.0931981	-0.372833
3.3.2.10	0.263368	0.039649	-0.0133078	-0.0757215	-0.162762	-0.150666
3.3.2.13	0.603405	1.45854	0.083539	1.03612	1.40592	1.09265
3.3.2.6	0.414583	0.215941	0.237966	-0.0640524	-0.0610574	0.0123692
3.3.3.2	0.0368674	0.513903	0.0602315	0.163745	0.130132	0.0757111
3.3.3.7	-0.16373	1.17476	0.243267	0.562129	0.644885	0.5318
3.3.4.12	-0.279339	-0.553501	-0.31654	-0.804324	0.0703182	-0.660674
3.3.4.18	-0.018542	-0.178844	0.0903639	-0.561074	-0.974345	-0.348192
3.3.4.5	-0.197487	-0.385997	-0.39036	0.144167	-0.97286	-0.213253
3.3.4.7	-0.34169	-0.318792	-0.448121	-0.432194	0.641956	-0.303963
3.3.4.9	0.243102	-0.0510147	0.0724769	-0.300585	0.334765	-0.116023
3.3.5.12	-0.2221	-0.516138	-0.493578	-0.956642	-0.708823	-0.929132
3.3.5.16	-0.214265	0.229255	0.107442	-0.19848	-0.198101	-0.120561
3.3.5.17	-0.23383	0.448748	-0.270777	0.124439	-0.405227	0.251896
3.3.5.5	-0.0598816	0.24726	-0.0458217	-0.271685	-0.127796	-0.38808
3.3.5.6	0.728433	0.234312	0.284713	-0.13852	0.150423	-0.409298
3.3.5.9	-0.836058	-0.796453	-0.590885	-0.81278	-0.569765	-0.443085
3.3.6.1	-0.234452	0.0177015	-0.121528	-0.171365	-0.0811632	0.0123518
3.3.6.12	-0.589148	-0.105902	-0.0046736	-0.175659	-0.35949	-0.111694
3.3.6.13	0.221996	-0.387832	0.197865	-0.577322	-0.773784	-0.628079
3.3.6.4	-0.0118566	0.077441	0.00253252	-0.284372	-0.332844	-0.236838
3.3.6.8	-1.8008	-0.220532	0.0561851	-0.36051	0.265091	-0.409476
3.3.7.10	0.296909	-0.040702	0.310958	0.0233402	-0.12557	0.139054
3.3.7.2	-0.0685639	0.248076	0.0645355	0.119159	0.338437	-0.00784943
3.3.7.9	1.22851	0.0143847	0.61054	-0.0341097	-0.0312799	-0.00786377
3.3.8.14	-0.50169	-0.604864	-0.799141	-0.821569	-0.660337	-0.861675
3.3.8.15	0.0277754	0.20199	0.275655	-0.169634	0.00894652	-0.208207
3.3.9.12	-0.194785	0.248292	0.825875	-0.0842903	0.462969	-0.19816
3.3.9.14	-0.454528	-0.286743	-0.588937	-0.794365	-0.633917	-0.980215
3.3.9.15	0.230872	0.095042	0.279532	0.331074	-0.132499	0.480341
3.3.9.17	0.480049	1.04441	-0.0272402	0.413387	-0.444425	0.560624
3.3.9.18	-0.295976	-0.0557698	-0.244521	-0.38259	-0.342795	-0.297026
3.3.9.6	-0.0674517	-0.164765	0.922809	-0.196432	0.447145	-0.0742579
3.3.9.7	0.528558	0.4491	0.108246	0.19956	0.220463	0.437607
3.4.1.13	0.624732	0.23934	0.15539	0.395645	0.573212	0.519946
3.4.1.15	-0.173872	-0.103692	0.110725	-0.360599	0.44573	-0.475147
3.4.1.5	-0.0316652	-0.130236	-0.0549712	-0.146944	0.263314	-0.228766
3.4.1.6	-0.531628	-0.801886	-0.493431	-0.506587	-0.381944	-0.423991
3.4.10.14	-0.244961	1.53015	-0.00692972	0.45699	-0.0214161	0.470496
3.4.10.6	-0.0946027	-0.343764	0.0723955	-0.2346	0.0313798	-0.156778
3.4.11.6	0.550852	0.0136592	0.0859893	-0.0431906	-0.136196	0.00250088
3.4.12.12	-0.207203	0.73081	0.536211	0.485965	0.967504	0.61593
3.4.12.13	-0.361865	-0.498864	-0.105794	-0.568461	-0.405968	-0.438634
3.4.13.12	0.414708	0.187328	0.0026614	-0.501777	-0.149228	-0.220754
3.4.13.16	1.28032	1.66087	0.0203656	0.646928	-0.356437	0.749212
3.4.13.17	0.138508	0.219268	0.0953492	-0.286026	-0.259102	-0.344195
3.4.13.9	-0.191026	-0.429476	0.246649	-0.536963	0.236141	-0.571381
3.4.14.11	-0.145562	0.336994	-0.028082	0.0705151	0.00434977	0.135395
3.4.14.16	-0.397351	-0.109907	-0.167306	0.105864	-0.0756547	0.0262194
3.4.14.17	0.231068	0.013782	-0.176521	-0.31136	-0.287126	-0.292687
3.4.14.18	-0.502621	-0.254817	-0.513221	-0.592061	-0.556643	-0.690416
3.4.15.17	0.39676	0.838902	0.376549	-0.065375	0.11153	0.177995
3.4.15.2	-0.0420392	-0.404934	0.0222684	0.166385	0.047821	0.119675
3.4.15.4	0.0347963	0.291469	0.182942	-0.197338	0.389912	-0.0328915
3.4.16.16	-0.21749	-0.375726	-0.451911	-1.12999	-0.22389	-0.999536
3.4.16.18	-0.0635486	0.000778833	0.0766268	-0.187305	0.315479	-0.0906911
3.4.16.5	-0.0310427	-0.00280356	0.112109	0.0715945	0.0542646	-0.0850635
3.4.2.1	-0.520399	0.0222949	0.112292	-0.0673757	0.197529	0.046052
3.4.2.2	-0.116335	0.21744	0.254928	-0.0442962	-0.001327	0.173983
3.4.2.6	-0.205149	0.0826506	0.412429	-0.0342542	-0.356743	0.0915027
3.4.2.7	-0.0254956	0.169096	-0.188843	-0.0419815	-0.210269	-0.0339873
3.4.2.8	0.176656	0.551514	0.20437	0.260063	-0.194462	0.177688
3.4.3.10	0.634506	0.773314	0.658758	0.736487	0.54962	0.757233
3.4.3.15	0.0868931	0.00782347	-0.258678	-0.180178	-0.252289	-0.0809542
3.4.3.4	0.216332	0.190441	-0.0244827	0.163354	-0.078057	0.261951
3.4.4.10	-0.470701	-0.430705	-0.218005	-0.39555	-0.173073	-0.436903
3.4.4.12	-0.119139	-0.163392	-0.198952	-0.356975	0.159423	-0.272091
3.4.4.15	0.0668854	0.258507	0.169409	-0.0671107	0.204249	-0.0626483
3.4.4.16	-0.451825	0.0572392	-0.0935616	-0.178611	0.0458247	-0.0272311
3.4.4.18	0.528032	0.130029	0.133186	-0.710595	0.369815	-0.603001
3.4.4.2	0.0365852	0.322618	-0.148447	0.544822	0.0327079	0.372821
3.4.5.10	0.367742	1.76649	0.163328	0.680379	0.413026	0.869822
3.4.5.13	0.064653	0.734478	0.0866958	-0.0187421	0.296634	0.0557072
3.4.5.15	0.155857	-0.596868	-0.0141914	-0.0608671	0.562774	0.0207217
3.4.5.5	0.126164	0.0125743	0.202944	0.0116505	0.0267156	0.0459184
3.4.6.12	0.265457	0.977441	0.452139	0.117159	0.578287	0.148335
3.4.6.17	-0.291777	-0.103067	-0.309179	-0.646902	-0.80875	-0.610736
3.4.6.9	0.422601	0.286522	-0.159319	-0.0363272	0.00743928	0.0724315
3.4.7.1	0.257291	0.108577	-0.145661	-0.0144709	0.30403	0.103489
3.4.7.16	0.0209996	-0.0361667	-0.11814	-0.361201	-0.0602949	-0.476428
3.4.7.2	-0.489014	-0.446299	-0.620284	-0.180815	-0.339505	-0.145783
3.4.7.4	-0.613365	-0.313042	-0.403838	-0.225545	-0.518144	-0.0981837
3.4.8.10	-0.335619	-0.606509	-0.44569	-0.571221	-0.149834	-0.296301
3.4.8.12	-0.786495	-0.657884	-0.864604	-0.922584	-0.500132	-0.81818
3.4.8.2	-0.546234	-0.354943	-0.425042	-0.462221	-0.364658	-0.634657
3.4.8.3	-0.0412693	0.353089	0.403555	0.046725	0.290777	0.16581
3.4.8.6	-0.828908	-0.345079	-0.309788	0.116212	0.279789	-0.25996
3.4.9.5	0.0650377	0.509967	0.522698	0.284076	0.290771	0.254934
3.4.9.8	-0.449863	0.312439	0.136168	0.240225	-0.797841	0.336103
3.4.9.9	-0.190858	-0.411331	-0.0143066	-0.0964575	0.440629	-0.0523126
4.1.1.10	0.278497	0.256804	0.576934	-0.0924347	-0.0849296	-0.00117427
4.1.1.17	-0.25695	-0.223102	0.0455984	-0.411272	-0.324721	-0.329857
4.1.1.3	-0.707508	0.232161	-0.00529071	0.224619	0.424974	0.170543
4.1.1.6	0.00565673	0.173654	0.0774279	-0.0998043	-0.0695271	-0.032753
4.1.1.7	1.1441	-0.104727	-0.128684	-0.192716	0.296675	-0.134502
4.1.10.1	-0.384081	-0.581378	-0.476001	-0.44439	-0.516319	-0.38793
4.1.10.12	-0.116991	0.713608	-0.217045	-0.17414	-0.136942	-0.138421
4.1.10.16	0.914992	0.891107	1.90369	0.557998	0.00714551	0.470789
4.1.10.17	-0.393926	-0.356741	-0.449726	-0.485607	-0.33474	-0.439577
4.1.10.4	0.0175152	0.639443	0.0284314	-0.121166	-0.255976	-0.170718
4.1.10.5	-0.084701	-0.0955658	-0.0870698	-0.520364	-0.178609	-0.493517
4.1.10.8	-0.618452	-0.0317335	-0.531676	-0.637315	-0.583226	-0.787112
4.1.10.9	-0.429013	-0.181891	-0.04862	-0.329599	-0.219277	-0.30512
4.1.11.14	0.437484	0.195542	0.817067	0.0327271	0.346158	0.0691178
4.1.11.3	0.910707	1.18857	0.836363	0.323231	0.627299	0.499383
4.1.11.4	0.178597	0.330359	-0.0309406	0.337253	0.328776	0.303147
4.1.11.7	-0.183909	-0.22079	-0.0576507	-0.42234	-0.23936	-0.392214
4.1.11.8	0.0135177	0.0810679	0.051834	-0.185538	-0.257489	-0.220677
4.1.11.9	-0.375471	0.0447748	0.629114	-0.126717	0.0326873	0.0779983
4.1.12.11	0.0931204	0.365972	0.44419	-0.0178438	0.147801	0.191873
4.1.12.12	0.221409	0.0314057	-0.0319975	0.183104	-0.0147734	0.267723
4.1.12.15	-0.170682	-0.123817	-0.161382	-0.376076	-0.125635	-0.233717
4.1.12.17	0.344923	0.878293	0.779148	0.61856	0.439762	0.732723
4.1.12.3	0.253444	0.0921791	0.304603	-0.0141317	0.306415	0.0866088
4.1.13.10	0.206401	0.160819	0.258532	-0.151486	0.039162	-0.0724828
4.1.13.11	-0.679144	-0.33939	-0.519862	-0.41013	-0.358044	-0.121484
4.1.13.14	0.224785	0.117492	0.322872	-0.231847	-0.386101	-0.0481498
4.1.13.3	0.0899271	-0.000631203	0.294416	-0.651212	-0.177995	-0.614219
4.1.13.6	-0.128521	-0.517239	-0.222318	-0.496429	-0.078445	-0.546452
4.1.13.9	0.904504	0.474611	0.666463	-0.299569	0.24265	-0.207537
4.1.14.10	1.13047	0.681592	0.805365	0.40833	0.244128	0.493609
4.1.14.16	0.436189	0.28646	0.0844787	0.237832	-0.241472	0.178763
4.1.14.5	-0.0944608	0.00704045	-0.0784979	-0.387636	-0.17447	-0.392176
4.1.14.6	-0.327482	-0.0547564	0.10043	0.016854	-0.578089	0.0740172
4.1.14.8	0.639365	-0.0191187	0.107143	0.0665511	0.307059	-0.0656197
4.1.15.1	0.111648	0.0898368	-0.0721412	-0.290845	-0.0330228	-0.260083
4.1.15.3	0.110585	0.17909	0.00229729	-0.125126	0.0103287	-0.0928065
4.1.15.4	-0.100807	0.0921148	0.46733	0.164002	0.344471	0.215659
4.1.15.5	-0.0791885	-0.148733	0.0107967	-0.273531	-0.240688	-0.285759
4.1.16.1	-0.480006	-0.272557	-0.671597	-0.613523	-0.529052	-0.475549
4.1.16.11	0.039597	0.955414	-0.176036	-0.120159	0.119908	-0.0756634
4.1.16.14	0.613179	0.176244	0.417109	-0.155762	0.225586	0.034924
4.1.16.16	-0.0665463	-0.249847	-0.240122	-0.46211	0.0367859	-0.594005
4.1.16.5	0.446914	0.054964	-0.0211783	0.255332	0.101081	-0.12465
4.1.2.10	-0.695381	-0.506347	-0.738286	-0.853878	-0.744658	-0.990611
4.1.2.11	-0.149595	-0.490997	-0.357903	-0.594864	-0.101945	-0.675449
4.1.2.12	0.215881	0.180829	0.245874	-0.139545	-0.0444252	0.000772711
4.1.2.13	-0.942026	-0.599259	-1.11652	-1.0545	-0.870101	-0.961238
4.1.2.14	0.012079	1.33585	1.42157	1.3323	0.876966	1.4511
4.1.2.15	-0.0466111	0.172876	-0.266052	-0.342564	0.0617768	-0.269938
4.1.2.17	0.28895	0.643847	0.383784	0.205457	0.218047	0.304699
4.1.2.18	0.198763	-0.0810526	-0.414884	-0.225454	-0.510748	0.115003
4.1.2.2	0.462214	1.02648	0.725982	0.384389	0.562774	0.348329
4.1.3.10	0.678087	0.147191	0.524015	-0.133679	0.0368264	-0.00345918
4.1.3.11	-0.636975	0.46762	0.395614	0.123429	0.190766	0.229465
4.1.3.13	-0.282086	0.108479	0.414942	-0.0858707	0.154369	-0.0100672
4.1.3.3	0.0964639	0.265187	0.0179487	0.00581617	0.017016	-0.00770884
4.1.3.5	-0.491917	0.101742	-0.223715	0.206644	0.0741327	0.277624
4.1.3.6	-0.114833	0.127412	0.0280398	-0.115177	-0.169886	-0.0908584
4.1.4.10	-0.26671	-0.348395	-0.391727	-0.445447	-0.294626	-0.561535
4.1.4.12	-0.235498	-0.447112	-0.235029	0.00339098	0.903922	-0.173649
4.1.4.13	0.431482	0.503799	0.181362	-0.388542	-0.20797	-0.196171
4.1.4.2	0.120639	0.00081321	0.0726814	0.0524964	-0.00505538	0.0197913
4.1.4.9	0.262183	0.303822	0.142049	0.0638262	0.764471	0.290878
4.1.5.18	0.377339	1.21333	0.101576	0.174324	-0.0807074	0.323454
4.1.5.3	-0.380911	-0.639881	-0.181491	-0.582356	-0.169135	-0.487231
4.1.5.4	0.0853377	0.357313	0.87756	0.0860501	1.64092	0.124578
4.1.5.5	-0.163215	0.178522	0.107953	-0.0113339	0.216711	0.0605205
4.1.6.1	-0.144977	-0.000553323	0.559875	-0.11254	-0.255442	0.0480137
4.1.6.10	-0.109973	0.102776	-0.229669	-0.446744	-0.401015	-0.51503
4.1.6.11	-0.219759	0.0585269	-0.396086	-0.309281	-0.29702	-0.334358
4.1.6.12	0.367325	1.24612	-0.0418177	0.643574	0.106334	0.738119
4.1.6.14	-0.0683691	-0.654563	-0.713083	-0.522468	-0.1737	-0.530168
4.1.6.5	-0.600874	-0.347641	-0.363209	-0.140284	-0.709655	-0.132281
4.1.6.7	0.821535	0.666309	0.849453	0.0815894	0.449521	0.149219
4.1.7.5	-0.325314	-0.742828	-0.543073	-0.29324	-0.397255	-0.156676
4.1.7.6	-0.531106	-0.495731	-0.397157	-0.32016	-0.526558	-0.315133
4.1.7.7	0.031972	-0.516364	-0.0840966	-0.497159	-0.446156	-0.31855
4.1.7.9	0.486758	0.477291	0.48262	0.230675	0.265929	0.344101
4.1.8.13	-1.16775	-0.507256	-0.200287	-0.090669	-0.611382	-0.176246
4.1.8.17	0.700438	0.449334	0.0491866	0.113016	0.492394	0.179652
4.1.9.13	-0.300068	-0.134281	0.428643	-0.025668	0.161501	0.0780514
4.1.9.14	-0.0718044	-0.0484666	1.07277	-0.252647	0.698571	-0.241147
4.1.9.15	-0.24767	-0.204923	0.173176	-0.25157	-0.259846	-0.214477
4.1.9.16	-0.701604	-0.0758642	-0.177019	-0.336421	-0.2301	-0.363967
4.1.9.7	-0.0916421	0.148745	0.0936741	0.140558	-0.110062	0.100986
4.1.9.9	0.376892	0.0798469	0.168363	-0.264499	0.117107	-0.276812
4.2.1.12	-0.445694	-0.215972	0.191062	-0.455423	-0.327066	-0.326336
4.2.1.14	-0.106969	0.0611643	0.165183	-0.549924	-0.399712	-0.541311
4.2.1.7	0.548118	1.42985	0.569111	0.234121	0.0749218	0.273175
4.2.10.11	0.839282	0.171415	0.26321	-0.344221	0.705308	-0.267658
4.2.10.13	0.671264	0.32257	0.2186	0.0795846	-0.0330622	0.121046
4.2.10.14	-0.0417116	0.318003	0.826246	0.0872064	0.333892	0.232772
4.2.10.16	0.258831	0.502489	-0.146397	0.287409	-0.119492	0.238741
4.2.10.17	-0.00901802	0.0607796	-0.115981	-0.537029	-0.373484	-0.675922
4.2.10.2	-0.158974	-0.174257	-0.218043	-0.520772	-0.551737	-0.586605
4.2.10.3	0.381645	0.798118	0.407268	-0.276314	-0.117768	-0.358098
4.2.10.5	0.133776	0.174692	0.234613	-0.359	-0.259059	-0.262877
4.2.11.3	0.0569035	-0.218907	-0.387194	-0.163436	0.255235	-0.00579984
4.2.11.6	-0.122869	0.417667	0.0566186	-0.218961	0.183622	-0.0920981
4.2.12.12	-0.16799	0.00783276	-0.0797696	0.059395	0.0634164	0.0202518
4.2.12.13	1.00177	1.10251	0.826628	0.486349	1.16805	0.655467
4.2.12.15	0.378933	0.321266	0.231529	-0.0956794	-0.262294	0.0347961
4.2.12.18	-0.0117748	0.391201	0.113912	0.312116	0.832806	0.438586
4.2.12.6	0.867975	0.565594	0.590569	0.321539	0.124333	0.256034
4.2.12.8	0.114187	0.257686	-0.0209175	-0.353453	0.0686803	-0.120039
4.2.13.10	1.44864	0.49669	1.33754	0.0338817	0.637329	0.188891
4.2.13.15	-0.189227	0.931344	0.356242	0.50421	0.40561	0.660796
4.2.13.16	1.1663	1.28556	1.0034	0.84379	0.920365	0.788342
4.2.13.18	0.0453337	0.306265	0.083105	-0.321386	-0.265714	-0.318083
4.2.14.11	0.190142	0.225246	-0.13184	-0.00520536	-0.323699	0.0279544
4.2.14.14	0.057275	0.0528696	-0.140016	-0.427848	0.11946	-0.206637
4.2.14.15	0.274703	0.537408	0.0413613	0.392223	0.123113	0.503456
4.2.14.18	-0.496527	-0.262	-0.130574	-0.436386	-0.46132	-0.294812
4.2.14.3	0.00886736	-0.243124	-0.190348	-0.471994	-0.196055	-0.573691
4.2.14.7	-0.181492	-0.094209	-0.333856	-0.760172	-0.615813	-0.759942
4.2.15.11	0.0182157	0.761029	0.0411757	0.269511	0.352635	0.381505
4.2.15.4	-0.332975	0.347911	0.315196	0.107863	-0.0462206	0.256807
4.2.15.6	0.840856	0.922084	0.211876	0.526995	0.220558	0.638471
4.2.16.1	0.115357	0.393856	-0.0785926	0.284775	0.0177068	0.222194
4.2.16.2	0.505426	0.193224	0.0610606	0.18409	0.248626	-0.0334302
4.2.16.3	0.139957	0.204926	0.124228	0.0538347	0.250163	0.125099
4.2.16.5	0.146901	0.392497	0.301433	0.676486	0.999467	0.418949
4.2.2.14	0.220487	0.478085	0.399354	0.0418117	0.135921	0.216748
4.2.2.15	0.467691	0.50496	0.689179	0.197728	0.0928317	0.0443598
4.2.2.5	0.230417	0.141843	0.152048	-0.395532	-0.106553	-0.446272
4.2.2.7	-0.608899	0.0471649	0.450731	-0.312292	0.945761	-0.20688
4.2.2.9	-0.257958	-0.670094	-0.679437	-0.766855	-0.707864	-0.772319
4.2.3.1	-0.157639	0.0697372	-0.151666	-0.0604647	-0.0584472	-0.148678
4.2.4.7	0.149325	0.274325	0.183688	-0.294529	0.413149	-0.0277403
4.2.4.8	-0.153506	-0.163238	-0.131392	-0.247786	0.192378	-0.0314935
4.2.5.15	-0.320215	0.185158	0.191371	-0.0279564	0.0800357	0.0468297
4.2.6.1	-0.549448	-0.196705	-0.353847	-0.755485	-0.617167	-0.791045
4.2.6.12	1.82329	-0.133301	0.226736	-0.125184	0.399439	-0.0752019
4.2.6.16	0.159674	0.645743	0.465062	0.229457	-0.21437	0.213964
4.2.6.17	-0.128293	-0.154722	-0.112974	-0.385062	-0.509776	-0.33113
4.2.6.2	-0.0837397	1.63627	0.74496	-0.0155599	1.36356	-0.0784462
4.2.6.3	1.05721	0.460299	0.315739	0.413857	-0.0179475	0.542559
4.2.6.7	0.81765	0.492423	0.641608	0.0607753	1.16266	0.188867
4.2.7.2	-0.0163019	-0.174572	0.576475	-0.274933	0.324365	-0.268811
4.2.8.11	0.268678	1.01241	0.355853	0.267122	0.0975909	0.582729
4.2.8.13	0.376707	0.236558	0.17434	-0.138707	0.00505495	-0.23682
4.2.8.15	0.112429	0.0419353	-0.176551	-0.499783	0.0955195	-0.216223
4.2.8.3	-2.27596	0.126205	0.0948806	-0.0150852	0.27129	0.152396
4.2.8.8	-0.232822	-0.390583	-0.523953	-0.984914	-0.351455	-0.839989
4.2.9.11	0.717397	0.454558	0.702144	-0.079491	0.4237	0.0163389
4.2.9.14	-0.182951	-0.17548	-0.146219	-0.537608	-0.234568	-0.538557
4.2.9.6	0.0460635	-0.0584611	0.226139	-0.259931	0.339643	-0.336189
4.3.1.10	-1.21949	-0.955407	-0.824994	-1.13884	-0.971886	-1.06228
4.3.1.11	-0.436994	-0.450872	-0.00345103	-0.556102	0.102188	-0.494049
4.3.1.7	-0.16148	-0.0324784	-0.169946	-0.136494	-0.200507	-0.172805
4.3.10.1	-0.346214	-0.225902	-0.363259	-0.533254	-0.483601	-0.53557
4.3.10.14	-0.11209	-0.0819101	-0.126469	-0.678826	-0.437385	-0.772815
4.3.10.16	-0.871915	-0.759286	-0.760537	-0.322052	-0.578482	-0.379786
4.3.10.18	0.464931	-0.0225504	-0.0601718	-0.409678	-0.170803	-0.353749
4.3.10.6	-0.384613	-0.295761	-0.429068	-0.605738	-0.570528	-0.405678
4.3.11.10	-0.189249	0.129415	0.138558	-0.336349	-0.325619	-0.230617
4.3.11.15	-0.108958	-0.0639403	0.053966	0.0290847	0.0887784	0.0211373
4.3.11.16	-0.259998	-0.0274478	-0.194178	-0.195238	-0.263046	-0.355792
4.3.11.17	-0.0737061	-0.301045	1.72033	-0.187238	0.393314	-0.0185611
4.3.11.2	-0.243741	0.0596761	-0.151172	-0.0270272	-0.0602583	-0.033761
4.3.12.12	-0.498955	0.0183499	-0.14332	-0.0536286	-0.301946	0.193851
4.3.12.13	-0.053962	0.0293599	0.0361367	0.076095	-0.35034	-0.0340611
4.3.12.14	0.501975	0.429936	0.403089	0.339092	0.336959	0.410951
4.3.12.17	0.201608	0.103486	0.366158	-0.265803	-0.0451972	-0.155123
4.3.12.2	0.327342	1.22861	0.836413	0.622373	0.329758	0.650721
4.3.13.10	-0.341308	0.413181	0.0810959	0.294489	0.30412	0.409977
4.3.13.11	-0.120801	0.198993	1.5366	-0.191663	-0.0876574	-0.129648
4.3.13.12	-0.23843	-0.121837	-0.121251	-0.438954	-0.233464	-0.448293
4.3.13.13	-0.292751	-0.295761	0.6506	-0.0244192	0.0367309	0.222911
4.3.13.16	-0.337928	-0.083461	-0.432252	-0.615728	-0.463283	-0.620867
4.3.13.17	0.0950273	0.513371	0.104328	0.331359	0.0689174	0.545052
4.3.13.18	-0.425902	0.0815895	0.89032	0.0384449	-0.00823615	0.149852
4.3.13.3	-0.0302174	-0.0590455	0.384495	-0.269444	0.129988	-0.317355
4.3.13.4	-0.497236	-0.414779	-0.307167	-0.722177	-0.463783	-0.880643
4.3.13.7	-0.0558663	0.0847348	0.245198	-0.067193	0.032184	0.0147863
4.3.13.8	-0.241711	-0.186823	-0.0714973	-0.371238	-0.320318	-0.372953
4.3.13.9	-0.0247904	-0.202665	-0.0465103	-0.207115	0.326197	-0.449112
4.3.14.1	0.78317	0.807143	0.40466	-0.208142	-0.0431444	-0.168921
4.3.14.14	0.162162	0.661141	0.780406	0.200154	0.586438	0.334113
4.3.14.16	-0.52368	-0.518943	-0.649179	-0.768684	-0.65423	-0.820247
4.3.14.2	0.393388	-0.0172354	0.235123	-0.535262	0.473043	-0.456292
4.3.14.3	-0.57051	-0.399078	-0.753005	-0.755061	-0.833952	-0.755011
4.3.14.5	0.271068	0.268459	0.169204	-0.305194	-0.011054	-0.301804
4.3.15.1	0.0478539	0.369108	-0.052203	-0.353895	-0.306894	-0.249303
4.3.15.12	-0.0231388	-0.0507774	-0.140007	-0.457294	-0.440692	-0.401914
4.3.15.13	0.177297	0.787715	0.162325	0.303529	0.198795	0.436074
4.3.15.2	0.159861	-0.0104604	-0.0576099	0.0964736	0.340249	0.030171
4.3.15.4	0.0781471	0.232014	0.142744	-0.179705	0.09705	-0.109499
4.3.15.5	0.382014	0.41696	0.205511	0.00311108	0.0489699	-0.0785411
4.3.15.6	-0.204512	-0.218276	-0.737402	0.000683797	-0.135706	-0.148167
4.3.15.7	-0.276408	0.0233387	0.0418932	0.032577	-0.206884	0.0798259
4.3.16.14	0.165569	0.259084	-0.212395	0.105511	-0.097766	0.246198
4.3.16.5	-0.670169	0.408382	0.0812686	1.00565	0.144062	0.703003
4.3.16.7	0.706465	-0.0297971	0.399614	-0.396778	-0.0755742	-0.268433
4.3.16.8	-0.279635	-0.0858637	-0.202883	-0.331132	-0.0473609	-0.220883
4.3.2.10	-0.0167947	-0.0870776	-0.19172	-0.355144	-0.110182	-0.364053
4.3.2.17	0.360528	0.446594	2.02514	0.325539	-0.0562294	0.436808
4.3.2.18	-0.0957653	-0.0063991	-0.243187	-0.219395	0.0457321	-0.215721
4.3.2.2	-1.50726	-0.170903	-0.470038	-0.366213	-0.611723	-0.192754
4.3.2.6	0.209744	0.266217	0.0130212	-0.058872	-0.0634012	0.00324525
4.3.3.14	0.382971	0.580773	0.0217961	0.430223	-0.121143	0.449927
4.3.3.16	0.550212	0.770453	0.383601	0.306638	0.916552	0.347992
4.3.3.18	0.0325629	0.436959	0.117392	0.0912059	0.290044	0.110585
4.3.3.2	0.596489	0.304841	0.744448	0.401265	0.818047	0.507948
4.3.3.4	0.765692	0.627803	0.0215345	0.283278	0.361437	0.331114
4.3.4.10	0.471994	0.580131	0.475505	-0.111026	0.075002	-0.0778008
4.3.4.14	-0.186178	-0.248575	-0.19983	-0.0206439	-0.119012	0.0951587
4.3.4.5	0.447808	-0.144091	-0.177102	0.0608869	-0.381188	-0.098057
4.3.4.8	0.907279	0.150911	-0.0737952	0.0231993	0.376273	0.19594
4.3.5.10	0.430943	0.876384	0.256137	0.221705	0.0883005	0.309989
4.3.6.13	-0.0786997	-0.161036	-0.0951681	-0.551967	-0.178168	-0.494586
4.3.6.17	0.0792249	0.376141	0.161113	0.0435227	-0.0988713	0.0962022
4.3.6.18	0.267334	0.300935	-0.137191	-0.102574	-0.244123	-0.0249755
4.3.6.3	-0.0255641	-0.10535	-0.307502	-0.599701	-0.275767	-0.550423
4.3.6.4	0.158539	0.157452	0.157996	-0.0244849	0.42351	0.169641
4.3.6.5	-0.0417012	-0.10419	-0.0334624	-0.354333	-0.0603854	-0.264508
4.3.7.10	-0.432203	-0.369124	-0.259588	-0.628654	-0.572787	-0.762998
4.3.7.9	-0.0584487	-0.0402852	0.483485	-0.375706	-0.0263206	-0.30953
4.3.8.14	-0.650635	-0.757621	-0.989022	-0.749595	-1.05704	-0.662108
4.3.8.18	0.0108886	-0.0581832	-0.215438	-0.150645	-0.226825	-0.153025
4.3.8.4	0.238324	0.213263	0.618337	0.0496083	-0.344472	0.0397606
4.3.8.7	-0.164218	-0.336765	-0.367294	-0.708091	-0.416565	-0.554887
4.3.9.13	-0.174395	0.134171	0.0427523	-0.306494	-0.369958	-0.301998
4.3.9.14	-0.512692	-0.185103	-0.32485	-0.870718	-0.576896	-0.942513
4.3.9.18	-0.234636	0.163477	-0.193378	-0.405791	-0.441164	-0.354052
4.3.9.5	0.294213	0.351449	0.616938	-0.0216625	0.409479	0.0729664
4.3.9.8	0.111476	0.0205087	0.346625	-0.562879	-0.121822	-0.496802
4.4.1.15	0.164346	0.469937	0.612164	0.0641017	0.0652463	0.149118
4.4.1.16	0.0271113	0.225942	-0.0333665	-0.343741	-0.307012	-0.221941
4.4.1.17	0.241137	0.443233	0.394309	0.378778	0.61602	0.511744
4.4.1.5	0.355961	0.265758	0.438652	0.107327	0.463747	0.136953
4.4.1.6	-0.810278	-1.282	-0.904009	-1.13871	-1.25591	-1.16194
4.4.1.7	-0.238457	0.436836	0.529543	0.354687	0.752198	0.450123
4.4.10.11	0.0437146	0.247371	0.126221	-0.0602998	0.304122	-0.00763276
4.4.10.15	1.00482	0.527547	0.740934	0.200376	0.274804	0.192076
4.4.10.2	0.105954	0.954941	-0.0119046	0.250765	0.119796	0.299346
4.4.10.5	1.3422	1.76869	1.16834	0.409809	1.13388	0.507684
4.4.10.7	-0.0115711	0.277942	0.57948	0.142534	-0.0406556	0.162113
4.4.11.11	0.0298139	0.0944222	0.269811	-0.016993	-0.166858	0.126549
4.4.11.17	0.125224	0.238811	0.585616	0.230934	0.39826	0.247261
4.4.12.3	-0.441527	-0.0633592	-0.233073	-0.0235555	-0.24509	-0.0638002
4.4.13.14	-0.298589	-0.624928	-0.530336	-0.37273	-0.276217	-0.347752
4.4.14.15	0.277487	0.683609	-0.0442986	0.241272	0.155922	0.229398
4.4.14.16	-0.0105127	0.918381	0.0686164	0.399401	0.583854	0.453802
4.4.14.17	-0.209764	-0.177671	0.405878	-0.111983	0.0343788	-0.0691979
4.4.14.18	-0.326257	-0.0653058	-0.26874	-0.0447804	0.0448437	0.0206615
4.4.15.1	0.631215	0.643256	0.78076	0.239256	0.536967	0.288708
4.4.15.15	0.119723	0.365882	1.01679	0.0734342	0.184677	0.185782
4.4.15.18	-0.3385	0.134658	-0.386159	-0.436202	-0.32083	-0.360563
4.4.15.3	0.163881	0.294083	0.231693	0.154454	0.0907755	0.224456
4.4.15.6	1.04263	1.46501	0.129398	0.500302	0.332104	0.589173
4.4.16.11	0.546644	0.82796	0.713494	0.101089	0.685005	-0.0171075
4.4.16.18	-0.0560581	0.00624337	-0.293346	-0.0877293	-0.0949616	0.0820612
4.4.2.1	-0.692091	-0.685724	-0.954658	-0.726552	-0.499236	-0.859482
4.4.2.10	0.4929	0.334363	0.140551	0.179994	0.886235	0.148772
4.4.2.11	0.228456	0.0694502	0.187378	0.121236	-0.10917	0.143665
4.4.2.15	-0.25832	0.0484987	-0.349726	-0.0194067	-0.140514	-0.103099
4.4.2.2	-0.0329687	0.383038	-0.242128	-0.171915	-0.125793	-0.134699
4.4.2.6	0.0681769	0.229982	0.346069	-0.193734	-0.101031	-0.184027
4.4.2.9	0.1552	-0.322002	-0.0466865	-0.145862	0.352924	-0.190469
4.4.3.11	-0.251448	-0.36349	-0.429412	-0.421622	-0.553062	-0.469852
4.4.3.12	-0.281004	0.372058	0.10946	-0.321761	0.163297	-0.236363
4.4.3.13	0.0423655	-0.168959	-0.180053	-0.218661	0.158047	-0.192994
4.4.3.18	-0.724373	-0.583246	-0.571063	-0.418333	-0.736407	-0.423172
4.4.3.3	-0.547211	-0.917295	-0.833009	-0.820716	-0.508653	-0.894908
4.4.3.4	-0.264609	-0.188879	0.171695	0.089429	0.0357397	0.12456
4.4.4.10	0.195571	-0.117804	0.0145208	-0.437733	-0.201595	-0.430709
4.4.4.12	0.298045	0.434847	-0.0176489	0.0904348	0.280341	0.226788
4.4.4.17	0.530626	0.505327	0.45909	0.15486	0.990133	0.214914
4.4.4.2	-0.0727227	0.195219	-0.0488153	0.78061	0.948163	0.692414
4.4.4.4	-0.0689817	0.0623316	0.305565	0.316815	-0.0937918	0.432284
4.4.5.8	0.235668	0.0648103	0.520189	-0.314237	0.57384	-0.182989
4.4.6.1	0.027227	0.343576	1.15716	0.104624	0.299462	0.211818
4.4.6.15	0.305244	0.296332	0.656409	-0.0313954	-0.034184	0.0262887
4.4.6.16	-0.2202	0.581574	1.64161	0.209688	0.146694	0.052103
4.4.6.17	-0.773182	-0.310676	-0.472978	-0.676444	-0.482803	-0.54079
4.4.6.2	0.151803	0.508556	0.337844	-0.0824616	0.128426	-0.0675316
4.4.6.4	-0.00662764	0.507085	0.429331	0.357268	0.613965	0.503775
4.4.7.10	-0.143998	-0.0814318	0.483318	-0.0468861	0.422295	0.147554
4.4.7.12	0.0911057	-0.024767	-0.188474	-0.216637	-0.133416	-0.0434052
4.4.7.14	-0.575568	-0.36761	-0.154533	-0.378904	-1.18735	-0.222349
4.4.7.16	0.170768	0.241497	0.056252	-0.0584372	-0.19356	-0.136735
4.4.7.18	-0.733306	-0.276777	0.256646	-0.0575422	-0.506629	0.0514751
4.4.7.4	-0.110712	0.0570488	-0.178954	-0.0400084	-0.326741	-0.137385
4.4.7.8	-0.355342	0.0685949	0.139899	0.214069	-0.116038	0.326905
4.4.8.12	-0.268083	-0.120069	-0.423902	-0.691085	-0.39832	-0.524639
4.4.8.14	0.190833	0.458018	0.592246	0.0923932	0.897228	0.279085
4.4.8.2	-0.581069	-0.501573	-0.629344	-0.561821	-0.378744	-0.698407
4.4.8.4	-0.479686	-0.108452	-0.11479	-0.0405869	0.204891	0.0398368
4.4.8.6	-0.620572	-0.222969	-0.268792	0.273566	-0.65694	0.146199
4.4.9.17	1.32287	1.06759	0.529812	1.08235	0.642596	1.18582
4.4.9.2	-0.188784	-0.138856	0.108308	0.533204	0.724342	0.543224
4.4.9.6	-0.699385	-0.752495	-0.337066	-0.518186	-0.368854	-0.43719
4.4.9.7	0.102539	0.867484	0.215038	0.128455	0.574615	0.215551
4.4.9.8	-0.669265	0.595535	0.0275634	-0.920583	-1.03724	-0.881626
